# Supplementary material for: SARS-CoV-2 Lineage Tracking, and Evolving Trends Seen during Three Consecutive Peaks of Infection in Delhi, India: a Clinico-Genomic Study
Source: Microbiol Spectr. 2022 Mar 21;10(2):e02729-21. doi: 10.1128/spectrum.02729-21 (PMC9045110; doi:10.1128/spectrum.02729-21)
Supplement: SUPPLEMENTAL FILE 3 — Supplemental material. Download SPECTRUM02729-21_Supp_3_seq14.xlsx, XLSX file, 0.01 MB [file spectrum02729-21_supp_3_seq14.xlsx]

## Sheet: Sheet1
Types of mutation detected in the dataset
S. No.	Mutation class	Description
1	Deletion	Deletion of bases in multiples of three, causing the removal of one/more amino acids in the protein sequence.
2	Deletion_frameshift	Deletion of bases causing a frameshift mutation.
3	Deletion_stop	Deletion of bases in multiples of three leading to the generation of a novel STOP codon.
4	Extragenic	a mutation affecting intergenic or UTR regions.
5	Insertion	Insertion of bases in multiples of three, causing the addition of one/more amino acids in the protein sequence.
6	Insertion_frameshift	Insertion of bases causing a frameshift mutation.
7	Insertion_stop	Insertion of bases in multiples of three leading to the generation of a novel STOP codon.
8	SNP	A base substitution leading to a non-synonymous changes in the final protein sequence
9	SNP_silent	A base substitution leading to a synonymous/silent changes in the final protein sequence
10	SNP_stop	Substitution of one/more bases leading to the one or more STOP codons.
