# Supplementary material for: SARS-CoV-2 Lineage Tracking, and Evolving Trends Seen during Three Consecutive Peaks of Infection in Delhi, India: a Clinico-Genomic Study
Source: Microbiol Spectr. 2022 Mar 21;10(2):e02729-21. doi: 10.1128/spectrum.02729-21 (PMC9045110; doi:10.1128/spectrum.02729-21)
Supplement: SUPPLEMENTAL FILE 4 — Supplemental material. Download SPECTRUM02729-21_Supp_4_seq15.xlsx, XLSX file, 0.05 MB [file spectrum02729-21_supp_4_seq15.xlsx]

## Sheet: GISAID ID for 612 samples
strain	virus	gisaid_epi_isl	date of sample collection	host	age	sex	pangolin_lineage	GISAID_clade	originating_lab	submitting_lab	date_submitted
hCoV-19/India/DL-ILBS-16110/2020	betacoronavirus	EPI_ISL_3276866	2020-06-01	Human	14	Male	B.1.36	GH	Clinical Virology Laboratory, Institute of Liver and Biliary Sciences	ILBS	2021-08-08
hCoV-19/India/DL-ILBS-16178/2020	betacoronavirus	EPI_ISL_3276867	2020-06-01	Human	4	Female	B.1	G	Clinical Virology Laboratory, Institute of Liver and Biliary Sciences	ILBS	2021-08-08
hCoV-19/India/DL-ILBS-16226/2020	betacoronavirus	EPI_ISL_3276868	2020-06-01	Human	4	Female	B.1.36	GH	Clinical Virology Laboratory, Institute of Liver and Biliary Sciences	ILBS	2021-08-08
hCoV-19/India/DL-ILBS-16648/2020	betacoronavirus	EPI_ISL_3276869	2020-06-02	Human	14	Female	B.1	G	Clinical Virology Laboratory, Institute of Liver and Biliary Sciences	ILBS	2021-08-08
hCoV-19/India/DL-ILBS-16716/2020	betacoronavirus	EPI_ISL_3276870	2020-06-03	Human	12	Male	B.1.1	GR	Clinical Virology Laboratory, Institute of Liver and Biliary Sciences	ILBS	2021-08-08
hCoV-19/India/DL-ILBS-16851/2020	betacoronavirus	EPI_ISL_3276871	2020-06-03	Human	11	Male	B.1.36	GH	Clinical Virology Laboratory, Institute of Liver and Biliary Sciences	ILBS	2021-08-08
hCoV-19/India/DL-ILBS-16869/2020	betacoronavirus	EPI_ISL_3276872	2020-06-03	Human	14	Male	B.1.1	GR	Clinical Virology Laboratory, Institute of Liver and Biliary Sciences	ILBS	2021-08-08
hCoV-19/India/DL-ILBS-16910/2020	betacoronavirus	EPI_ISL_3276873	2020-06-03	Human	8	Male	B.1.36	GH	Clinical Virology Laboratory, Institute of Liver and Biliary Sciences	ILBS	2021-08-08
hCoV-19/India/DL-ILBS-17013/2020	betacoronavirus	EPI_ISL_3276874	2020-06-03	Human	7	Female	B.1.1	GR	Clinical Virology Laboratory, Institute of Liver and Biliary Sciences	ILBS	2021-08-08
hCoV-19/India/DL-ILBS-17395/2021	betacoronavirus	EPI_ISL_3276875	2021-06-04	Human	16	Female	AY.39	G	Clinical Virology Laboratory, Institute of Liver and Biliary Sciences	ILBS on behalf of 'Proyecto Argentino Interinstitucional de genomica de SARS-CoV-2' (PAIS Consortium)	2021-08-08
hCoV-19/India/DL-ILBS-17639/2020	betacoronavirus	EPI_ISL_3276876	2020-06-05	Human	11	Male	B.1.36	GH	Clinical Virology Laboratory, Institute of Liver and Biliary Sciences	ILBS	2021-08-08
hCoV-19/India/DL-ILBS-17640/2020	betacoronavirus	EPI_ISL_3276877	2020-06-04	Human	8	Female	B.1.36	GH	Clinical Virology Laboratory, Institute of Liver and Biliary Sciences	ILBS	2021-08-08
hCoV-19/India/DL-ILBS-17742/2020	betacoronavirus	EPI_ISL_3276878	2020-06-05	Human	12	Female	B.1.36	GH	Clinical Virology Laboratory, Institute of Liver and Biliary Sciences	ILBS	2021-08-08
hCoV-19/India/DL-ILBS-17743/2020	betacoronavirus	EPI_ISL_3276879	2020-06-05	Human	15	Female	B.1.36	GH	Clinical Virology Laboratory, Institute of Liver and Biliary Sciences	ILBS	2021-08-08
hCoV-19/India/DL-ILBS-17824/2020	betacoronavirus	EPI_ISL_3276880	2020-06-05	Human	7 months	Male	B.1.1	GR	Clinical Virology Laboratory, Institute of Liver and Biliary Sciences	ILBS	2021-08-08
hCoV-19/India/DL-ILBS-17864/2020	betacoronavirus	EPI_ISL_3276881	2020-06-05	Human	7	Male	B.1.36.18	GH	Clinical Virology Laboratory, Institute of Liver and Biliary Sciences	ILBS	2021-08-08
hCoV-19/India/DL-ILBS-17866/2020	betacoronavirus	EPI_ISL_3276882	2020-06-05	Human	68	Male	B.1.36	GH	Clinical Virology Laboratory, Institute of Liver and Biliary Sciences	ILBS	2021-08-08
hCoV-19/India/DL-ILBS-17875/2020	betacoronavirus	EPI_ISL_3276883	2020-06-05	Human	32	Male	B.1.36	GH	Clinical Virology Laboratory, Institute of Liver and Biliary Sciences	ILBS	2021-08-08
hCoV-19/India/DL-ILBS-17930/2020	betacoronavirus	EPI_ISL_3276884	2020-06-05	Human	25	Female	B.1.36	GH	Clinical Virology Laboratory, Institute of Liver and Biliary Sciences	ILBS	2021-08-08
hCoV-19/India/DL-ILBS-17944/2020	betacoronavirus	EPI_ISL_3276885	2020-06-05	Human	15	Female	B.1	G	Clinical Virology Laboratory, Institute of Liver and Biliary Sciences	ILBS	2021-08-08
hCoV-19/India/DL-ILBS-18067/2020	betacoronavirus	EPI_ISL_3276886	2020-06-05	Human	2	Male	B.1.1	GR	Clinical Virology Laboratory, Institute of Liver and Biliary Sciences	ILBS	2021-08-08
hCoV-19/India/DL-ILBS-18118/2020	betacoronavirus	EPI_ISL_3276887	2020-06-06	Human	70	Female	B.1.36.18	GH	Clinical Virology Laboratory, Institute of Liver and Biliary Sciences	ILBS	2021-08-08
hCoV-19/India/DL-ILBS-18119/2020	betacoronavirus	EPI_ISL_3276888	2020-06-06	Human	58	Female	B.6.6	O	Clinical Virology Laboratory, Institute of Liver and Biliary Sciences	ILBS	2021-08-08
hCoV-19/India/DL-ILBS-18120/2020	betacoronavirus	EPI_ISL_3276889	2020-06-06	Human	40	Female	B.6.6	O	Clinical Virology Laboratory, Institute of Liver and Biliary Sciences	ILBS	2021-08-08
hCoV-19/India/DL-ILBS-18121/2020	betacoronavirus	EPI_ISL_3276890	2020-06-06	Human	58	Male	B.1.1.216	GR	Clinical Virology Laboratory, Institute of Liver and Biliary Sciences	ILBS	2021-08-08
hCoV-19/India/DL-ILBS-18134/2020	betacoronavirus	EPI_ISL_3276891	2020-06-06	Human	18	Male	B.1.1	GR	Clinical Virology Laboratory, Institute of Liver and Biliary Sciences	ILBS	2021-08-08
hCoV-19/India/DL-ILBS-18145/2020	betacoronavirus	EPI_ISL_3276892	2020-06-06	Human	60	Female	B.1.1	GR	Clinical Virology Laboratory, Institute of Liver and Biliary Sciences	ILBS	2021-08-08
hCoV-19/India/DL-ILBS-18147/2020	betacoronavirus	EPI_ISL_3276893	2020-06-06	Human	35	Female	B.1.36	GH	Clinical Virology Laboratory, Institute of Liver and Biliary Sciences	ILBS	2021-08-08
hCoV-19/India/DL-ILBS-18224/2020	betacoronavirus	EPI_ISL_3276894	2020-06-06	Human	2	Male	B.1.36	GH	Clinical Virology Laboratory, Institute of Liver and Biliary Sciences	ILBS	2021-08-08
hCoV-19/India/DL-ILBS-18277/2020	betacoronavirus	EPI_ISL_3276895	2020-06-06	Human	1 months	Male	B.1.36	GH	Clinical Virology Laboratory, Institute of Liver and Biliary Sciences	ILBS	2021-08-08
hCoV-19/India/DL-ILBS-18278/2020	betacoronavirus	EPI_ISL_3276896	2020-06-06	Human	5	Female	B.1.36	GH	Clinical Virology Laboratory, Institute of Liver and Biliary Sciences	ILBS	2021-08-08
hCoV-19/India/DL-ILBS-18283/2020	betacoronavirus	EPI_ISL_3276897	2020-06-06	Human	10	Female	B.1.36	GH	Clinical Virology Laboratory, Institute of Liver and Biliary Sciences	ILBS	2021-08-08
hCoV-19/India/DL-ILBS-18289/2020	betacoronavirus	EPI_ISL_3276898	2020-06-06	Human	5	Female	B.1.36	GH	Clinical Virology Laboratory, Institute of Liver and Biliary Sciences	ILBS	2021-08-08
hCoV-19/India/DL-ILBS-18467/2020	betacoronavirus	EPI_ISL_3276899	2020-06-06	Human	3	Male	B.1.36	GH	Clinical Virology Laboratory, Institute of Liver and Biliary Sciences	ILBS	2021-08-08
hCoV-19/India/DL-ILBS-18501/2020	betacoronavirus	EPI_ISL_3276900	2020-06-06	Human	9	Male	B.1.36	GH	Clinical Virology Laboratory, Institute of Liver and Biliary Sciences	ILBS	2021-08-08
hCoV-19/India/DL-ILBS-18668/2020	betacoronavirus	EPI_ISL_3276901	2020-06-06	Human	17	Male	B.1.36	GH	Clinical Virology Laboratory, Institute of Liver and Biliary Sciences	ILBS	2021-08-08
hCoV-19/India/DL-ILBS-18669/2020	betacoronavirus	EPI_ISL_3276902	2020-06-06	Human	15	Male	B.1.36	GH	Clinical Virology Laboratory, Institute of Liver and Biliary Sciences	ILBS	2021-08-08
hCoV-19/India/DL-ILBS-18960/2020	betacoronavirus	EPI_ISL_3276903	2020-06-07	Human	16	Female	B.1.36	GH	Clinical Virology Laboratory, Institute of Liver and Biliary Sciences	ILBS	2021-08-08
hCoV-19/India/DL-ILBS-19046/2020	betacoronavirus	EPI_ISL_3276904	2020-06-07	Human	13	Female	B.1.36	GH	Clinical Virology Laboratory, Institute of Liver and Biliary Sciences	ILBS	2021-08-08
hCoV-19/India/DL-ILBS-19056/2020	betacoronavirus	EPI_ISL_3276905	2020-06-07	Human	13	Female	B.1.1	GR	Clinical Virology Laboratory, Institute of Liver and Biliary Sciences	ILBS	2021-08-08
hCoV-19/India/DL-ILBS-19240/2020	betacoronavirus	EPI_ISL_3276906	2020-06-08	Human	44	Male	B.1.36	GH	Clinical Virology Laboratory, Institute of Liver and Biliary Sciences	ILBS	2021-08-08
hCoV-19/India/DL-ILBS-19415/2020	betacoronavirus	EPI_ISL_3276907	2020-06-08	Human	5	Female	B.1.260	GH	Clinical Virology Laboratory, Institute of Liver and Biliary Sciences	ILBS	2021-08-08
hCoV-19/India/DL-ILBS-19594/2020	betacoronavirus	EPI_ISL_3276908	2020-06-09	Human	2	Male	B.1.36	GH	Clinical Virology Laboratory, Institute of Liver and Biliary Sciences	ILBS	2021-08-08
hCoV-19/India/DL-ILBS-19608/2020	betacoronavirus	EPI_ISL_3276909	2020-06-09	Human	4	Male	B.1.36	GH	Clinical Virology Laboratory, Institute of Liver and Biliary Sciences	ILBS	2021-08-08
hCoV-19/India/DL-ILBS-19669/2020	betacoronavirus	EPI_ISL_3276910	2020-06-09	Human	15	Male	B.1.36	GH	Clinical Virology Laboratory, Institute of Liver and Biliary Sciences	ILBS	2021-08-08
hCoV-19/India/DL-ILBS-19721/2020	betacoronavirus	EPI_ISL_3276911	2020-06-09	Human	6 months	Male	B.1.36	GH	Clinical Virology Laboratory, Institute of Liver and Biliary Sciences	ILBS	2021-08-08
hCoV-19/India/DL-ILBS-19769/2020	betacoronavirus	EPI_ISL_3276912	2020-06-09	Human	9 months	Male	None	G	Clinical Virology Laboratory, Institute of Liver and Biliary Sciences	ILBS	2021-08-08
hCoV-19/India/DL-ILBS-19845/2020	betacoronavirus	EPI_ISL_3276913	2020-06-09	Human	3	Male	B.1.36	GH	Clinical Virology Laboratory, Institute of Liver and Biliary Sciences	ILBS	2021-08-08
hCoV-19/India/DL-ILBS-19969/2020	betacoronavirus	EPI_ISL_3276914	2020-06-09	Human	8	Male	B.1.1	GR	Clinical Virology Laboratory, Institute of Liver and Biliary Sciences	ILBS	2021-08-08
hCoV-19/India/DL-ILBS-19988/2020	betacoronavirus	EPI_ISL_3276915	2020-06-09	Human	55	Female	B.1.1	GR	Clinical Virology Laboratory, Institute of Liver and Biliary Sciences	ILBS	2021-08-08
hCoV-19/India/DL-ILBS-20089/2020	betacoronavirus	EPI_ISL_3276916	2020-06-09	Human	45	Male	B.1.36.8	GH	Clinical Virology Laboratory, Institute of Liver and Biliary Sciences	ILBS	2021-08-08
hCoV-19/India/DL-ILBS-20153/2020	betacoronavirus	EPI_ISL_3276917	2020-06-09	Human	46	Male	B.1.36	GH	Clinical Virology Laboratory, Institute of Liver and Biliary Sciences	ILBS	2021-08-08
hCoV-19/India/DL-ILBS-20157/2020	betacoronavirus	EPI_ISL_3276918	2020-06-09	Human	54	Female	B.1.36	GH	Clinical Virology Laboratory, Institute of Liver and Biliary Sciences	ILBS	2021-08-08
hCoV-19/India/DL-ILBS-20368/2020	betacoronavirus	EPI_ISL_3276919	2020-06-10	Human	50	Male	B.1.36	GH	Clinical Virology Laboratory, Institute of Liver and Biliary Sciences	ILBS	2021-08-08
hCoV-19/India/DL-ILBS-20493/2020	betacoronavirus	EPI_ISL_3276920	2020-06-10	Human	60	Male	B.1.36	GH	Clinical Virology Laboratory, Institute of Liver and Biliary Sciences	ILBS	2021-08-08
hCoV-19/India/DL-ILBS-20563/2020	betacoronavirus	EPI_ISL_3276921	2020-06-10	Human	37	Male	B.1.36.8	GH	Clinical Virology Laboratory, Institute of Liver and Biliary Sciences	ILBS	2021-08-08
hCoV-19/India/DL-ILBS-20630/2020	betacoronavirus	EPI_ISL_3276922	2020-06-10	Human	2	Female	B.1.36	GH	Clinical Virology Laboratory, Institute of Liver and Biliary Sciences	ILBS	2021-08-08
hCoV-19/India/DL-ILBS-20715/2020	betacoronavirus	EPI_ISL_3276923	2020-06-11	Human	84	Male	B.1.36	GH	Clinical Virology Laboratory, Institute of Liver and Biliary Sciences	ILBS	2021-08-08
hCoV-19/India/DL-ILBS-20794/2020	betacoronavirus	EPI_ISL_3276924	2020-06-11	Human	35	Male	B.1.36	GH	Clinical Virology Laboratory, Institute of Liver and Biliary Sciences	ILBS	2021-08-08
hCoV-19/India/DL-ILBS-20895/2020	betacoronavirus	EPI_ISL_3276925	2020-06-11	Human	67	Male	B.1.36	GH	Clinical Virology Laboratory, Institute of Liver and Biliary Sciences	ILBS	2021-08-08
hCoV-19/India/DL-ILBS-20900/2020	betacoronavirus	EPI_ISL_3276926	2020-06-11	Human	32	Male	B.1.36	GH	Clinical Virology Laboratory, Institute of Liver and Biliary Sciences	ILBS	2021-08-08
hCoV-19/India/DL-ILBS-20926/2020	betacoronavirus	EPI_ISL_3276927	2020-06-11	Human	29	Male	None	G	Clinical Virology Laboratory, Institute of Liver and Biliary Sciences	ILBS	2021-08-08
hCoV-19/India/DL-ILBS-20929/2020	betacoronavirus	EPI_ISL_3276928	2020-06-11	Human	35	Female	B.1.36	GH	Clinical Virology Laboratory, Institute of Liver and Biliary Sciences	ILBS	2021-08-08
hCoV-19/India/DL-ILBS-20963/2020	betacoronavirus	EPI_ISL_3276929	2020-06-11	Human	6	Female	B.1.36	GH	Clinical Virology Laboratory, Institute of Liver and Biliary Sciences	ILBS	2021-08-08
hCoV-19/India/DL-ILBS-21031/2020	betacoronavirus	EPI_ISL_3276930	2020-06-11	Human	16	Female	B.1.1.216	GR	Clinical Virology Laboratory, Institute of Liver and Biliary Sciences	ILBS	2021-08-08
hCoV-19/India/DL-ILBS-21032/2020	betacoronavirus	EPI_ISL_3276931	2020-06-11	Human	10	Female	B.1.1.216	GR	Clinical Virology Laboratory, Institute of Liver and Biliary Sciences	ILBS	2021-08-08
hCoV-19/India/DL-ILBS-21047/2020	betacoronavirus	EPI_ISL_3276932	2020-06-11	Human	15	Male	B.1.36	GH	Clinical Virology Laboratory, Institute of Liver and Biliary Sciences	ILBS	2021-08-08
hCoV-19/India/DL-ILBS-21049/2020	betacoronavirus	EPI_ISL_3276933	2020-06-11	Human	12	Female	B.1.36	GH	Clinical Virology Laboratory, Institute of Liver and Biliary Sciences	ILBS	2021-08-08
hCoV-19/India/DL-ILBS-21098/2020	betacoronavirus	EPI_ISL_3276934	2020-06-11	Human	40	Male	B.1.36	GH	Clinical Virology Laboratory, Institute of Liver and Biliary Sciences	ILBS	2021-08-08
hCoV-19/India/DL-ILBS-21309/2020	betacoronavirus	EPI_ISL_3276935	2020-06-11	Human	64	Female	B.1.1.216	GR	Clinical Virology Laboratory, Institute of Liver and Biliary Sciences	ILBS	2021-08-08
hCoV-19/India/DL-ILBS-21316/2020	betacoronavirus	EPI_ISL_3276936	2020-06-11	Human	50	Male	B.1.36	GH	Clinical Virology Laboratory, Institute of Liver and Biliary Sciences	ILBS	2021-08-08
hCoV-19/India/DL-ILBS-21318/2020	betacoronavirus	EPI_ISL_3276937	2020-06-11	Human	40	Female	B.1.36	GH	Clinical Virology Laboratory, Institute of Liver and Biliary Sciences	ILBS	2021-08-08
hCoV-19/India/DL-ILBS-21321/2020	betacoronavirus	EPI_ISL_3276938	2020-06-12	Human	35	Male	B.1.36	GH	Clinical Virology Laboratory, Institute of Liver and Biliary Sciences	ILBS	2021-08-08
hCoV-19/India/DL-ILBS-21417/2020	betacoronavirus	EPI_ISL_3276939	2020-06-12	Human	30	Male	B.1.36	GH	Clinical Virology Laboratory, Institute of Liver and Biliary Sciences	ILBS	2021-08-08
hCoV-19/India/DL-ILBS-21507/2020	betacoronavirus	EPI_ISL_3276940	2020-06-12	Human	33	Male	B.1.36	GH	Clinical Virology Laboratory, Institute of Liver and Biliary Sciences	ILBS	2021-08-08
hCoV-19/India/DL-ILBS-21509/2020	betacoronavirus	EPI_ISL_3276941	2020-06-12	Human	47	Male	B.1.36	GH	Clinical Virology Laboratory, Institute of Liver and Biliary Sciences	ILBS	2021-08-08
hCoV-19/India/DL-ILBS-21618/2020	betacoronavirus	EPI_ISL_3276942	2020-06-12	Human	6	Male	B.1.36	GH	Clinical Virology Laboratory, Institute of Liver and Biliary Sciences	ILBS	2021-08-08
hCoV-19/India/DL-ILBS-21724/2020	betacoronavirus	EPI_ISL_3276943	2020-06-12	Human	6	Male	B.1	GH	Clinical Virology Laboratory, Institute of Liver and Biliary Sciences	ILBS	2021-08-08
hCoV-19/India/DL-ILBS-21754/2020	betacoronavirus	EPI_ISL_3276944	2020-06-12	Human	25	Male	B.1.36	GH	Clinical Virology Laboratory, Institute of Liver and Biliary Sciences	ILBS	2021-08-08
hCoV-19/India/DL-ILBS-21806/2020	betacoronavirus	EPI_ISL_3276945	2020-06-12	Human	22	Female	B.1.1	GR	Clinical Virology Laboratory, Institute of Liver and Biliary Sciences	ILBS	2021-08-08
hCoV-19/India/DL-ILBS-21807/2020	betacoronavirus	EPI_ISL_3276946	2020-06-12	Human	25	Female	B.1.1	GR	Clinical Virology Laboratory, Institute of Liver and Biliary Sciences	ILBS	2021-08-08
hCoV-19/India/DL-ILBS-21814/2020	betacoronavirus	EPI_ISL_3276947	2020-06-12	Human	60	Male	B.1.36	GH	Clinical Virology Laboratory, Institute of Liver and Biliary Sciences	ILBS	2021-08-08
hCoV-19/India/DL-ILBS-21815/2020	betacoronavirus	EPI_ISL_3276948	2020-06-12	Human	55	Female	B.1.36	GH	Clinical Virology Laboratory, Institute of Liver and Biliary Sciences	ILBS	2021-08-08
hCoV-19/India/DL-ILBS-21907/2020	betacoronavirus	EPI_ISL_3276949	2020-06-12	Human	28	Female	B.1.36	GH	Clinical Virology Laboratory, Institute of Liver and Biliary Sciences	ILBS	2021-08-08
hCoV-19/India/DL-ILBS-21915/2020	betacoronavirus	EPI_ISL_3276950	2020-06-12	Human	28	Male	B.1.36	GH	Clinical Virology Laboratory, Institute of Liver and Biliary Sciences	ILBS	2021-08-08
hCoV-19/India/DL-ILBS-21916/2020	betacoronavirus	EPI_ISL_3276951	2020-06-12	Human	73	Male	B.1.36	GH	Clinical Virology Laboratory, Institute of Liver and Biliary Sciences	ILBS	2021-08-08
hCoV-19/India/DL-ILBS-21917/2020	betacoronavirus	EPI_ISL_3276952	2020-06-12	Human	33	Male	B.1.36	GH	Clinical Virology Laboratory, Institute of Liver and Biliary Sciences	ILBS	2021-08-08
hCoV-19/India/DL-ILBS-22053/2020	betacoronavirus	EPI_ISL_3276953	2020-06-13	Human	8	Male	B.1	GH	Clinical Virology Laboratory, Institute of Liver and Biliary Sciences	ILBS	2021-08-08
hCoV-19/India/DL-ILBS-22169/2020	betacoronavirus	EPI_ISL_3276954	2020-06-13	Human	39	Male	B.1.36	GH	Clinical Virology Laboratory, Institute of Liver and Biliary Sciences	ILBS	2021-08-08
hCoV-19/India/DL-ILBS-22179/2020	betacoronavirus	EPI_ISL_3276955	2020-06-13	Human	55	Female	B.1.36	GH	Clinical Virology Laboratory, Institute of Liver and Biliary Sciences	ILBS	2021-08-08
hCoV-19/India/DL-ILBS-22197/2020	betacoronavirus	EPI_ISL_3276956	2020-06-13	Human	17	Female	B.1	G	Clinical Virology Laboratory, Institute of Liver and Biliary Sciences	ILBS	2021-08-08
hCoV-19/India/DL-ILBS-22205/2020	betacoronavirus	EPI_ISL_3276957	2020-06-13	Human	35	Female	B.1.36.8	GH	Clinical Virology Laboratory, Institute of Liver and Biliary Sciences	ILBS	2021-08-08
hCoV-19/India/DL-ILBS-22291/2020	betacoronavirus	EPI_ISL_3276958	2020-06-13	Human	2	Male	B.1.36	GH	Clinical Virology Laboratory, Institute of Liver and Biliary Sciences	ILBS	2021-08-08
hCoV-19/India/DL-ILBS-22293/2020	betacoronavirus	EPI_ISL_3276959	2020-06-13	Human	63	Male	B.1.36	GH	Clinical Virology Laboratory, Institute of Liver and Biliary Sciences	ILBS	2021-08-08
hCoV-19/India/DL-ILBS-22532/2020	betacoronavirus	EPI_ISL_3276960	2020-06-13	Human	33	Male	B.1.36	GH	Clinical Virology Laboratory, Institute of Liver and Biliary Sciences	ILBS	2021-08-08
hCoV-19/India/DL-ILBS-64578/2020	betacoronavirus	EPI_ISL_3276961	2020-11-01	Human	45	Male	B.1.470	G	Clinical Virology Laboratory, Institute of Liver and Biliary Sciences	ILBS	2021-08-08
hCoV-19/India/DL-ILBS-64583/2020	betacoronavirus	EPI_ISL_3276962	2020-11-01	Human	63	Male	B.1.469	GK	Clinical Virology Laboratory, Institute of Liver and Biliary Sciences	ILBS	2021-08-08
hCoV-19/India/DL-ILBS-64821/2020	betacoronavirus	EPI_ISL_3276963	2020-11-02	Human	2	Female	B.1.36	GH	Clinical Virology Laboratory, Institute of Liver and Biliary Sciences	ILBS	2021-08-08
hCoV-19/India/DL-ILBS-64830/2020	betacoronavirus	EPI_ISL_3276964	2020-11-02	Human	28	Male	AY.23	GK	Clinical Virology Laboratory, Institute of Liver and Biliary Sciences	ILBS	2021-08-08
hCoV-19/India/DL-ILBS-64912/2020	betacoronavirus	EPI_ISL_3276965	2020-11-02	Human	17	Female	None	GH	Clinical Virology Laboratory, Institute of Liver and Biliary Sciences	ILBS	2021-08-08
hCoV-19/India/DL-ILBS-64957/2020	betacoronavirus	EPI_ISL_3276966	2020-11-02	Human	38	Male	B.1.36	GH	Clinical Virology Laboratory, Institute of Liver and Biliary Sciences	ILBS	2021-08-08
hCoV-19/India/DL-ILBS-65216/2020	betacoronavirus	EPI_ISL_3276967	2020-11-03	Human	72	Female	B.1.36	GH	Clinical Virology Laboratory, Institute of Liver and Biliary Sciences	ILBS	2021-08-08
hCoV-19/India/DL-ILBS-65233/2020	betacoronavirus	EPI_ISL_3276968	2020-11-03	Human	39	Male	B.1.36	GH	Clinical Virology Laboratory, Institute of Liver and Biliary Sciences	ILBS	2021-08-08
hCoV-19/India/DL-ILBS-65234/2020	betacoronavirus	EPI_ISL_3276969	2020-11-03	Human	57	Female	B.1.470	GK	Clinical Virology Laboratory, Institute of Liver and Biliary Sciences	ILBS	2021-08-08
hCoV-19/India/DL-ILBS-65497/2020	betacoronavirus	EPI_ISL_3276970	2020-11-03	Human	13	Female	B.1.1	GR	Clinical Virology Laboratory, Institute of Liver and Biliary Sciences	ILBS	2021-08-08
hCoV-19/India/DL-ILBS-65543/2020	betacoronavirus	EPI_ISL_3276971	2020-11-03	Human	11	Female	B.1.1.216	GR	Clinical Virology Laboratory, Institute of Liver and Biliary Sciences	ILBS	2021-08-08
hCoV-19/India/DL-ILBS-65656/2020	betacoronavirus	EPI_ISL_3276972	2020-11-03	Human	14	Female	B.1.617.2	G	Clinical Virology Laboratory, Institute of Liver and Biliary Sciences	ILBS	2021-08-08
hCoV-19/India/DL-ILBS-65714/2020	betacoronavirus	EPI_ISL_3276973	2020-11-03	Human	10	Female	B.1.36.29	GH	Clinical Virology Laboratory, Institute of Liver and Biliary Sciences	ILBS	2021-08-08
hCoV-19/India/DL-ILBS-65947/2020	betacoronavirus	EPI_ISL_3276974	2020-11-04	Human	29	Female	B.1.36	GH	Clinical Virology Laboratory, Institute of Liver and Biliary Sciences	ILBS	2021-08-08
hCoV-19/India/DL-ILBS-65953/2020	betacoronavirus	EPI_ISL_3276975	2020-11-04	Human	40	Male	B.1.470	GK	Clinical Virology Laboratory, Institute of Liver and Biliary Sciences	ILBS	2021-08-08
hCoV-19/India/DL-ILBS-65955/2020	betacoronavirus	EPI_ISL_3276976	2020-11-04	Human	32	Male	B.1.36	GH	Clinical Virology Laboratory, Institute of Liver and Biliary Sciences	ILBS	2021-08-08
hCoV-19/India/DL-ILBS-66425/2020	betacoronavirus	EPI_ISL_3276977	2020-11-05	Human	25	Male	B.1.36	GH	Clinical Virology Laboratory, Institute of Liver and Biliary Sciences	ILBS	2021-08-08
hCoV-19/India/DL-ILBS-66434/2020	betacoronavirus	EPI_ISL_3276978	2020-11-05	Human	57	Female	B.1.465	GH	Clinical Virology Laboratory, Institute of Liver and Biliary Sciences	ILBS	2021-08-08
hCoV-19/India/DL-ILBS-66439/2020	betacoronavirus	EPI_ISL_3276979	2020-11-05	Human	25	Male	B.1.1.306	GR	Clinical Virology Laboratory, Institute of Liver and Biliary Sciences	ILBS	2021-08-08
hCoV-19/India/DL-ILBS-66440/2020	betacoronavirus	EPI_ISL_3276980	2020-11-05	Human	52	Male	B.1.36	GH	Clinical Virology Laboratory, Institute of Liver and Biliary Sciences	ILBS	2021-08-08
hCoV-19/India/DL-ILBS-66453/2020	betacoronavirus	EPI_ISL_3276981	2020-11-05	Human	24	Female	B.1.36	GH	Clinical Virology Laboratory, Institute of Liver and Biliary Sciences	ILBS	2021-08-08
hCoV-19/India/DL-ILBS-66478/2020	betacoronavirus	EPI_ISL_3276982	2020-11-05	Human	18	Female	B.1.470	G	Clinical Virology Laboratory, Institute of Liver and Biliary Sciences	ILBS	2021-08-08
hCoV-19/India/DL-ILBS-66521/2020	betacoronavirus	EPI_ISL_3276983	2020-11-05	Human	43	Female	B.1.1.306	GR	Clinical Virology Laboratory, Institute of Liver and Biliary Sciences	ILBS	2021-08-08
hCoV-19/India/DL-ILBS-66594/2020	betacoronavirus	EPI_ISL_3276984	2020-11-04	Human	8	Female	AY.39	G	Clinical Virology Laboratory, Institute of Liver and Biliary Sciences	ILBS	2021-08-08
hCoV-19/India/DL-ILBS-66836/2020	betacoronavirus	EPI_ISL_3276985	2020-11-06	Human	16	Male	None	G	Clinical Virology Laboratory, Institute of Liver and Biliary Sciences	ILBS	2021-08-08
hCoV-19/India/DL-ILBS-66965/2020	betacoronavirus	EPI_ISL_3276986	2020-11-03	Human	16	Female	B.1.456	GH	Clinical Virology Laboratory, Institute of Liver and Biliary Sciences	ILBS	2021-08-08
hCoV-19/India/DL-ILBS-67039/2020	betacoronavirus	EPI_ISL_3276987	2020-11-06	Human	13	Female	B.1.1.216	GR	Clinical Virology Laboratory, Institute of Liver and Biliary Sciences	ILBS	2021-08-08
hCoV-19/India/DL-ILBS-67122/2020	betacoronavirus	EPI_ISL_3276988	2020-11-06	Human	16	Male	AY.23	G	Clinical Virology Laboratory, Institute of Liver and Biliary Sciences	ILBS	2021-08-08
hCoV-19/India/DL-ILBS-67224/2020	betacoronavirus	EPI_ISL_3276989	2020-11-06	Human	9	Female	B.1.1.216	GR	Clinical Virology Laboratory, Institute of Liver and Biliary Sciences	ILBS	2021-08-08
hCoV-19/India/DL-ILBS-67759/2020	betacoronavirus	EPI_ISL_3276990	2020-11-07	Human	59	Male	B.1.1.306	GR	Clinical Virology Laboratory, Institute of Liver and Biliary Sciences	ILBS	2021-08-08
hCoV-19/India/DL-ILBS-67944/2020	betacoronavirus	EPI_ISL_3276991	2020-11-08	Human	6	Female	B.1.470	G	Clinical Virology Laboratory, Institute of Liver and Biliary Sciences	ILBS	2021-08-08
hCoV-19/India/DL-ILBS-68577/2020	betacoronavirus	EPI_ISL_3276992	2020-11-09	Human	34	Female	B.1.470	GK	Clinical Virology Laboratory, Institute of Liver and Biliary Sciences	ILBS	2021-08-08
hCoV-19/India/DL-ILBS-68620/2020	betacoronavirus	EPI_ISL_3276993	2020-11-09	Human	24	Male	B.1.1.216	GR	Clinical Virology Laboratory, Institute of Liver and Biliary Sciences	ILBS	2021-08-08
hCoV-19/India/DL-ILBS-68647/2020	betacoronavirus	EPI_ISL_3276994	2020-11-09	Human	13	Female	B.1.336	GH	Clinical Virology Laboratory, Institute of Liver and Biliary Sciences	ILBS	2021-08-08
hCoV-19/India/DL-ILBS-69086/2020	betacoronavirus	EPI_ISL_3276995	2020-11-10	Human	8	Male	B.1.617.2	GR	Clinical Virology Laboratory, Institute of Liver and Biliary Sciences	ILBS	2021-08-08
hCoV-19/India/DL-ILBS-69380/2020	betacoronavirus	EPI_ISL_3276996	2020-11-10	Human	6	Male	B.1.1.216	GR	Clinical Virology Laboratory, Institute of Liver and Biliary Sciences	ILBS	2021-08-08
hCoV-19/India/DL-ILBS-70071/2020	betacoronavirus	EPI_ISL_3276997	2020-11-12	Human	17	Male	B.1.36	GH	Clinical Virology Laboratory, Institute of Liver and Biliary Sciences	ILBS	2021-08-08
hCoV-19/India/DL-ILBS-70109/2020	betacoronavirus	EPI_ISL_3276998	2020-11-14	Human	15	Male	AY.75	G	Clinical Virology Laboratory, Institute of Liver and Biliary Sciences	ILBS	2021-08-08
hCoV-19/India/DL-ILBS-70342/2020	betacoronavirus	EPI_ISL_3276999	2020-11-12	Human	12	Male	B.1.36	GH	Clinical Virology Laboratory, Institute of Liver and Biliary Sciences	ILBS	2021-08-08
hCoV-19/India/DL-ILBS-70462/2020	betacoronavirus	EPI_ISL_3277000	2020-11-15	Human	11	Male	B.1.1	GR	Clinical Virology Laboratory, Institute of Liver and Biliary Sciences	ILBS	2021-08-08
hCoV-19/India/DL-ILBS-70935/2020	betacoronavirus	EPI_ISL_3277001	2020-11-13	Human	28	Male	AY.23	GK	Clinical Virology Laboratory, Institute of Liver and Biliary Sciences	ILBS	2021-08-08
hCoV-19/India/DL-ILBS-70944/2020	betacoronavirus	EPI_ISL_3277002	2020-11-13	Human	53	Male	B.1.1	GR	Clinical Virology Laboratory, Institute of Liver and Biliary Sciences	ILBS	2021-08-08
hCoV-19/India/DL-ILBS-71180/2020	betacoronavirus	EPI_ISL_3277003	2020-11-14	Human	7	Male	B.1.1	GR	Clinical Virology Laboratory, Institute of Liver and Biliary Sciences	ILBS	2021-08-08
hCoV-19/India/DL-ILBS-71212/2020	betacoronavirus	EPI_ISL_3277004	2020-11-14	Human	13	Female	B.1.1.216	GR	Clinical Virology Laboratory, Institute of Liver and Biliary Sciences	ILBS	2021-08-08
hCoV-19/India/DL-ILBS-71408/2020	betacoronavirus	EPI_ISL_3277005	2020-11-16	Human	13	Male	B.1.36	GH	Clinical Virology Laboratory, Institute of Liver and Biliary Sciences	ILBS	2021-08-08
hCoV-19/India/DL-ILBS-71449/2020	betacoronavirus	EPI_ISL_3277006	2020-11-17	Human	14	Female	None	G	Clinical Virology Laboratory, Institute of Liver and Biliary Sciences	ILBS	2021-08-08
hCoV-19/India/DL-ILBS-71468/2020	betacoronavirus	EPI_ISL_3277007	2020-11-18	Human	14	Female	B.1.1.216	GR	Clinical Virology Laboratory, Institute of Liver and Biliary Sciences	ILBS	2021-08-08
hCoV-19/India/DL-ILBS-72062/2020	betacoronavirus	EPI_ISL_3277008	2020-11-16	Human	17	Female	B.1.36	GH	Clinical Virology Laboratory, Institute of Liver and Biliary Sciences	ILBS	2021-08-08
hCoV-19/India/DL-ILBS-72292/2020	betacoronavirus	EPI_ISL_3277009	2020-11-16	Human	10	Male	B.1.36	GH	Clinical Virology Laboratory, Institute of Liver and Biliary Sciences	ILBS	2021-08-08
hCoV-19/India/DL-ILBS-72334/2020	betacoronavirus	EPI_ISL_3277010	2020-11-17	Human	3	Female	B.1.470	G	Clinical Virology Laboratory, Institute of Liver and Biliary Sciences	ILBS	2021-08-08
hCoV-19/India/DL-ILBS-72646/2020	betacoronavirus	EPI_ISL_3277011	2020-11-17	Human	36	Male	B.1	GH	Clinical Virology Laboratory, Institute of Liver and Biliary Sciences	ILBS	2021-08-08
hCoV-19/India/DL-ILBS-73763/2020	betacoronavirus	EPI_ISL_3277012	2020-11-19	Human	17	Male	B.1.36	GH	Clinical Virology Laboratory, Institute of Liver and Biliary Sciences	ILBS	2021-08-08
hCoV-19/India/DL-ILBS-73975/2020	betacoronavirus	EPI_ISL_3277013	2020-11-20	Human	15	Male	B.1.1.216	GR	Clinical Virology Laboratory, Institute of Liver and Biliary Sciences	ILBS	2021-08-08
hCoV-19/India/DL-ILBS-74164/2020	betacoronavirus	EPI_ISL_3277014	2020-11-21	Human	15	Female	B.1.470	G	Clinical Virology Laboratory, Institute of Liver and Biliary Sciences	ILBS	2021-08-08
hCoV-19/India/DL-ILBS-74596/2020	betacoronavirus	EPI_ISL_3277015	2020-11-21	Human	22	Male	B.1.1.216	G	Clinical Virology Laboratory, Institute of Liver and Biliary Sciences	ILBS	2021-08-08
hCoV-19/India/DL-ILBS-74667/2020	betacoronavirus	EPI_ISL_3277016	2020-11-21	Human	23	Female	B.1.36	GH	Clinical Virology Laboratory, Institute of Liver and Biliary Sciences	ILBS	2021-08-08
hCoV-19/India/DL-ILBS-74752/2020	betacoronavirus	EPI_ISL_3277017	2020-11-21	Human	35	Male	B.1.36.8	GH	Clinical Virology Laboratory, Institute of Liver and Biliary Sciences	ILBS	2021-08-08
hCoV-19/India/DL-ILBS-74754/2020	betacoronavirus	EPI_ISL_3277018	2020-11-21	Human	35	Female	B.1.36	GH	Clinical Virology Laboratory, Institute of Liver and Biliary Sciences	ILBS	2021-08-08
hCoV-19/India/DL-ILBS-74758/2020	betacoronavirus	EPI_ISL_3277019	2020-11-21	Human	41	Female	B.1.1.216	GR	Clinical Virology Laboratory, Institute of Liver and Biliary Sciences	ILBS	2021-08-08
hCoV-19/India/DL-ILBS-74786/2020	betacoronavirus	EPI_ISL_3277020	2020-11-21	Human	60	Male	B.1.36	GH	Clinical Virology Laboratory, Institute of Liver and Biliary Sciences	ILBS	2021-08-08
hCoV-19/India/DL-ILBS-74928/2020	betacoronavirus	EPI_ISL_3277021	2020-11-22	Human	12	Male	B.1.1	GR	Clinical Virology Laboratory, Institute of Liver and Biliary Sciences	ILBS	2021-08-08
hCoV-19/India/DL-ILBS-75248/2020	betacoronavirus	EPI_ISL_3277022	2020-11-24	Human	17	Male	B.1.234	GH	Clinical Virology Laboratory, Institute of Liver and Biliary Sciences	ILBS	2021-08-08
hCoV-19/India/DL-ILBS-75390/2020	betacoronavirus	EPI_ISL_3277023	2020-11-25	Human	8	Female	B.1.1	GR	Clinical Virology Laboratory, Institute of Liver and Biliary Sciences	ILBS	2021-08-08
hCoV-19/India/DL-ILBS-79304/2020	betacoronavirus	EPI_ISL_3277024	2020-11-30	Human	17	Male	B.1.470	G	Clinical Virology Laboratory, Institute of Liver and Biliary Sciences	ILBS	2021-08-08
hCoV-19/India/DL-ILBS-79386/2020	betacoronavirus	EPI_ISL_3277025	2020-12-01	Human	14	Male	None	G	Clinical Virology Laboratory, Institute of Liver and Biliary Sciences	ILBS	2021-08-08
hCoV-19/India/DL-ILBS-80655/2020	betacoronavirus	EPI_ISL_3277026	2020-12-03	Human	23	Male	B.1.36	GH	Clinical Virology Laboratory, Institute of Liver and Biliary Sciences	ILBS	2021-08-08
hCoV-19/India/DL-ILBS-80732/2020	betacoronavirus	EPI_ISL_3277027	2020-12-03	Human	43	Male	B.1.1.216	GR	Clinical Virology Laboratory, Institute of Liver and Biliary Sciences	ILBS	2021-08-08
hCoV-19/India/DL-ILBS-81067/2020	betacoronavirus	EPI_ISL_3277028	2020-12-04	Human	29	Female	B.1.36	GH	Clinical Virology Laboratory, Institute of Liver and Biliary Sciences	ILBS	2021-08-08
hCoV-19/India/DL-ILBS-86156/2020	betacoronavirus	EPI_ISL_3277029	2020-12-18	Human	36	Male	B.1.36	GH	Clinical Virology Laboratory, Institute of Liver and Biliary Sciences	ILBS	2021-08-08
hCoV-19/India/DL-ILBS-89929/2020	betacoronavirus	EPI_ISL_3277030	2020-12-29	Human	63	Male	B.1	GH	Clinical Virology Laboratory, Institute of Liver and Biliary Sciences	ILBS	2021-08-08
hCoV-19/India/DL-ILBS-89932/2020	betacoronavirus	EPI_ISL_3277031	2020-12-29	Human	75	Male	None	GH	Clinical Virology Laboratory, Institute of Liver and Biliary Sciences	ILBS	2021-08-08
hCoV-19/India/DL-ILBS-92704/2021	betacoronavirus	EPI_ISL_3277032	2021-01-13	Human	58	Male	B.1.1.216	GR	Clinical Virology Laboratory, Institute of Liver and Biliary Sciences	ILBS	2021-08-08
hCoV-19/India/DL-ILBS-104041/2021	betacoronavirus	EPI_ISL_3277033	2021-04-05	Human	38	Male	B.1.1.7	GR	Clinical Virology Laboratory, Institute of Liver and Biliary Sciences	ILBS	2021-08-08
hCoV-19/India/DL-ILBS-104821/2021	betacoronavirus	EPI_ISL_3277034	2021-04-07	Human	17	Male	B.1.1.7	GR	Clinical Virology Laboratory, Institute of Liver and Biliary Sciences	ILBS	2021-08-08
hCoV-19/India/DL-ILBS-104942/2021	betacoronavirus	EPI_ISL_3277035	2021-04-07	Human	17	Female	B.1.617.2	GK	Clinical Virology Laboratory, Institute of Liver and Biliary Sciences	ILBS	2021-08-08
hCoV-19/India/DL-ILBS-105594/2021	betacoronavirus	EPI_ISL_3277036	2021-04-11	Human	38	Male	AY.102	GK	Clinical Virology Laboratory, Institute of Liver and Biliary Sciences	ILBS	2021-08-08
hCoV-19/India/DL-ILBS-105640/2021	betacoronavirus	EPI_ISL_3277037	2021-04-12	Human	29	Female	B.1.617.2	GK	Clinical Virology Laboratory, Institute of Liver and Biliary Sciences	ILBS	2021-08-08
hCoV-19/India/DL-ILBS-106553/2021	betacoronavirus	EPI_ISL_3277038	2021-04-15	Human	3	Female	B.1.617.1	G	Clinical Virology Laboratory, Institute of Liver and Biliary Sciences	ILBS	2021-08-08
hCoV-19/India/DL-ILBS-106573/2021	betacoronavirus	EPI_ISL_3277039	2021-04-15	Human	17	Female	B.1.617.2	G	Clinical Virology Laboratory, Institute of Liver and Biliary Sciences	ILBS	2021-08-08
hCoV-19/India/DL-ILBS-106624/2021	betacoronavirus	EPI_ISL_3277040	2021-04-15	Human	13	Female	B.1.617.1	G	Clinical Virology Laboratory, Institute of Liver and Biliary Sciences	ILBS	2021-08-08
hCoV-19/India/DL-ILBS-106625/2021	betacoronavirus	EPI_ISL_3277041	2021-04-15	Human	9	Male	B.1.617.2	GK	Clinical Virology Laboratory, Institute of Liver and Biliary Sciences	ILBS	2021-08-08
hCoV-19/India/DL-ILBS-107200/2021	betacoronavirus	EPI_ISL_3277042	2021-04-16	Human	15	Female	B.1.617.2	G	Clinical Virology Laboratory, Institute of Liver and Biliary Sciences	ILBS	2021-08-08
hCoV-19/India/DL-ILBS-107914/2021	betacoronavirus	EPI_ISL_3277043	2021-04-19	Human	1	Male	AY.102	GK	Clinical Virology Laboratory, Institute of Liver and Biliary Sciences	ILBS	2021-08-08
hCoV-19/India/DL-ILBS-107931/2021	betacoronavirus	EPI_ISL_3277044	2021-04-19	Human	10	Male	B.1.617.1	G	Clinical Virology Laboratory, Institute of Liver and Biliary Sciences	ILBS	2021-08-08
hCoV-19/India/DL-ILBS-108050/2021	betacoronavirus	EPI_ISL_3277045	2021-04-19	Human	16	Male	AY.61	GV	Clinical Virology Laboratory, Institute of Liver and Biliary Sciences	ILBS	2021-08-08
hCoV-19/India/DL-ILBS-108081/2021	betacoronavirus	EPI_ISL_3277046	2021-04-19	Human	17	Female	AY.39	G	Clinical Virology Laboratory, Institute of Liver and Biliary Sciences	ILBS	2021-08-08
hCoV-19/India/DL-ILBS-108107/2021	betacoronavirus	EPI_ISL_3277047	2021-04-19	Human	16	Male	AY.61	GK	Clinical Virology Laboratory, Institute of Liver and Biliary Sciences	ILBS	2021-08-08
hCoV-19/India/DL-ILBS-108646/2021	betacoronavirus	EPI_ISL_3277048	2021-04-21	Human	11	Male	AY.16	GK	Clinical Virology Laboratory, Institute of Liver and Biliary Sciences	ILBS	2021-08-08
hCoV-19/India/DL-ILBS-108848/2021	betacoronavirus	EPI_ISL_3277049	2021-04-22	Human	11	Female	B.1.617.2	GK	Clinical Virology Laboratory, Institute of Liver and Biliary Sciences	ILBS	2021-08-08
hCoV-19/India/DL-ILBS-108879/2021	betacoronavirus	EPI_ISL_3277050	2021-04-22	Human	9	Male	AY.43	GK	Clinical Virology Laboratory, Institute of Liver and Biliary Sciences	ILBS	2021-08-08
hCoV-19/India/DL-ILBS-108976/2021	betacoronavirus	EPI_ISL_3277051	2021-04-22	Human	10	Female	B.1.617.2	GK	Clinical Virology Laboratory, Institute of Liver and Biliary Sciences	ILBS	2021-08-08
hCoV-19/India/DL-ILBS-109180/2021	betacoronavirus	EPI_ISL_3277052	2021-04-22	Human	15	Male	B.1.617.1	G	Clinical Virology Laboratory, Institute of Liver and Biliary Sciences	ILBS	2021-08-08
hCoV-19/India/DL-ILBS-109222/2021	betacoronavirus	EPI_ISL_3277053	2021-04-23	Human	16	Female	B.1.617.2	G	Clinical Virology Laboratory, Institute of Liver and Biliary Sciences	ILBS	2021-08-08
hCoV-19/India/DL-ILBS-109237/2021	betacoronavirus	EPI_ISL_3277054	2021-04-23	Human	17	Male	AY.39	G	Clinical Virology Laboratory, Institute of Liver and Biliary Sciences	ILBS	2021-08-08
hCoV-19/India/DL-ILBS-109342/2021	betacoronavirus	EPI_ISL_3277055	2021-04-23	Human	3	Male	B.1.617.2	GK	Clinical Virology Laboratory, Institute of Liver and Biliary Sciences	ILBS	2021-08-08
hCoV-19/India/DL-ILBS-109368/2021	betacoronavirus	EPI_ISL_3277056	2021-04-23	Human	10	Male	B.1.617.2	GK	Clinical Virology Laboratory, Institute of Liver and Biliary Sciences	ILBS	2021-08-08
hCoV-19/India/DL-ILBS-109422/2021	betacoronavirus	EPI_ISL_3277057	2021-04-23	Human	13	Female	AY.39	G	Clinical Virology Laboratory, Institute of Liver and Biliary Sciences	ILBS	2021-08-08
hCoV-19/India/DL-ILBS-109449/2021	betacoronavirus	EPI_ISL_3277058	2021-04-23	Human	17	Male	B.1.617.2	GK	Clinical Virology Laboratory, Institute of Liver and Biliary Sciences	ILBS	2021-08-08
hCoV-19/India/DL-ILBS-109519/2021	betacoronavirus	EPI_ISL_3277059	2021-04-23	Human	44	Male	B.1.617.2	GK	Clinical Virology Laboratory, Institute of Liver and Biliary Sciences	ILBS	2021-08-08
hCoV-19/India/DL-ILBS-109521/2021	betacoronavirus	EPI_ISL_3277060	2021-04-23	Human	79	Male	B.1.617.2	GK	Clinical Virology Laboratory, Institute of Liver and Biliary Sciences	ILBS	2021-08-08
hCoV-19/India/DL-ILBS-109627/2021	betacoronavirus	EPI_ISL_3277061	2021-04-24	Human	14	Male	B.1.617.1	G	Clinical Virology Laboratory, Institute of Liver and Biliary Sciences	ILBS	2021-08-08
hCoV-19/India/DL-ILBS-109633/2021	betacoronavirus	EPI_ISL_3277062	2021-04-24	Human	38	Male	B.1.1.7	GR	Clinical Virology Laboratory, Institute of Liver and Biliary Sciences	ILBS	2021-08-08
hCoV-19/India/DL-ILBS-109658/2021	betacoronavirus	EPI_ISL_3277063	2021-04-24	Human	12	Male	B.1.617.2	G	Clinical Virology Laboratory, Institute of Liver and Biliary Sciences	ILBS	2021-08-08
hCoV-19/India/DL-ILBS-109664/2021	betacoronavirus	EPI_ISL_3277064	2021-04-24	Human	16	Male	B.1.617.2	GK	Clinical Virology Laboratory, Institute of Liver and Biliary Sciences	ILBS	2021-08-08
hCoV-19/India/DL-ILBS-109665/2021	betacoronavirus	EPI_ISL_3277065	2021-04-24	Human	16	Male	B.1.617.2	GK	Clinical Virology Laboratory, Institute of Liver and Biliary Sciences	ILBS	2021-08-08
hCoV-19/India/DL-ILBS-109691/2021	betacoronavirus	EPI_ISL_3277066	2021-04-24	Human	6	Male	B.1.617.2	GK	Clinical Virology Laboratory, Institute of Liver and Biliary Sciences	ILBS	2021-08-08
hCoV-19/India/DL-ILBS-109781/2021	betacoronavirus	EPI_ISL_3277067	2021-04-24	Human	14	Male	B.1.617.2	GK	Clinical Virology Laboratory, Institute of Liver and Biliary Sciences	ILBS	2021-08-08
hCoV-19/India/DL-ILBS-109868/2021	betacoronavirus	EPI_ISL_3277068	2021-04-24	Human	48	Male	AY.54	GK	Clinical Virology Laboratory, Institute of Liver and Biliary Sciences	ILBS	2021-08-08
hCoV-19/India/DL-ILBS-109968/2021	betacoronavirus	EPI_ISL_3277069	2021-04-25	Human	9	Female	B.1.617.1	G	Clinical Virology Laboratory, Institute of Liver and Biliary Sciences	ILBS	2021-08-08
hCoV-19/India/DL-ILBS-110156/2021	betacoronavirus	EPI_ISL_3277070	2021-04-25	Human	13	Male	AY.61	GK	Clinical Virology Laboratory, Institute of Liver and Biliary Sciences	ILBS	2021-08-08
hCoV-19/India/DL-ILBS-110201/2021	betacoronavirus	EPI_ISL_3277071	2021-04-25	Human	76	Female	B.1.617.1	G	Clinical Virology Laboratory, Institute of Liver and Biliary Sciences	ILBS	2021-08-08
hCoV-19/India/DL-ILBS-110335/2021	betacoronavirus	EPI_ISL_3277072	2021-04-26	Human	16	Male	B.1.617.2	GK	Clinical Virology Laboratory, Institute of Liver and Biliary Sciences	ILBS	2021-08-08
hCoV-19/India/DL-ILBS-110359/2021	betacoronavirus	EPI_ISL_3277073	2021-04-26	Human	16	Female	AY.43	G	Clinical Virology Laboratory, Institute of Liver and Biliary Sciences	ILBS	2021-08-08
hCoV-19/India/DL-ILBS-110370/2021	betacoronavirus	EPI_ISL_3277074	2021-04-26	Human	17	Male	AY.44	G	Clinical Virology Laboratory, Institute of Liver and Biliary Sciences	ILBS	2021-08-08
hCoV-19/India/DL-ILBS-110468/2021	betacoronavirus	EPI_ISL_3277075	2021-04-26	Human	5	Female	B.1.617.2	GK	Clinical Virology Laboratory, Institute of Liver and Biliary Sciences	ILBS	2021-08-08
hCoV-19/India/DL-ILBS-110822/2021	betacoronavirus	EPI_ISL_3277076	2021-04-27	Human	17	Female	B.1.617.1	G	Clinical Virology Laboratory, Institute of Liver and Biliary Sciences	ILBS	2021-08-08
hCoV-19/India/DL-ILBS-110918/2021	betacoronavirus	EPI_ISL_3277077	2021-04-28	Human	16	Female	B.1.617.2	G	Clinical Virology Laboratory, Institute of Liver and Biliary Sciences	ILBS	2021-08-08
hCoV-19/India/DL-ILBS-110953/2021	betacoronavirus	EPI_ISL_3277078	2021-04-28	Human	11	Male	B.1.617.2	GK	Clinical Virology Laboratory, Institute of Liver and Biliary Sciences	ILBS	2021-08-08
hCoV-19/India/DL-ILBS-110954/2021	betacoronavirus	EPI_ISL_3277079	2021-04-28	Human	11	Male	B.1.617.2	G	Clinical Virology Laboratory, Institute of Liver and Biliary Sciences	ILBS	2021-08-08
hCoV-19/India/DL-ILBS-111179/2021	betacoronavirus	EPI_ISL_3277080	2021-04-29	Human	11	Female	B.1.617.2	GK	Clinical Virology Laboratory, Institute of Liver and Biliary Sciences	ILBS	2021-08-08
hCoV-19/India/DL-ILBS-111496/2021	betacoronavirus	EPI_ISL_3277081	2021-04-30	Human	7	Male	B.1.617.2	GK	Clinical Virology Laboratory, Institute of Liver and Biliary Sciences	ILBS	2021-08-08
hCoV-19/India/DL-ILBS-111509/2021	betacoronavirus	EPI_ISL_3277082	2021-04-30	Human	5	Male	AY.43	GK	Clinical Virology Laboratory, Institute of Liver and Biliary Sciences	ILBS	2021-08-08
hCoV-19/India/DL-ILBS-111837/2021	betacoronavirus	EPI_ISL_3277083	2021-05-01	Human	15	Male	AY.20	GK	Clinical Virology Laboratory, Institute of Liver and Biliary Sciences	ILBS	2021-08-08
hCoV-19/India/DL-ILBS-111846/2021	betacoronavirus	EPI_ISL_3277084	2021-05-01	Human	14	Male	AY.39	G	Clinical Virology Laboratory, Institute of Liver and Biliary Sciences	ILBS	2021-08-08
hCoV-19/India/DL-ILBS-111886/2021	betacoronavirus	EPI_ISL_3277085	2021-01-05	Human	23	Male	B.1.617.2	GK	Clinical Virology Laboratory, Institute of Liver and Biliary Sciences	ILBS	2021-08-08
hCoV-19/India/DL-ILBS-111889/2021	betacoronavirus	EPI_ISL_3277086	2021-01-05	Human	57	Male	B.1.617.1	G	Clinical Virology Laboratory, Institute of Liver and Biliary Sciences	ILBS	2021-08-08
hCoV-19/India/DL-ILBS-112119/2021	betacoronavirus	EPI_ISL_3277087	2021-03-05	Human	23	Male	B.1.617.2	GK	Clinical Virology Laboratory, Institute of Liver and Biliary Sciences	ILBS	2021-08-08
hCoV-19/India/DL-ILBS-112565/2021	betacoronavirus	EPI_ISL_3277088	2021-05-05	Human	15	Male	AY.61	GK	Clinical Virology Laboratory, Institute of Liver and Biliary Sciences	ILBS	2021-08-08
hCoV-19/India/DL-ILBS-112680/2021	betacoronavirus	EPI_ISL_3277089	2021-05-05	Human	18	Female	AY.61	GK	Clinical Virology Laboratory, Institute of Liver and Biliary Sciences	ILBS	2021-08-08
hCoV-19/India/DL-ILBS-112813/2021	betacoronavirus	EPI_ISL_3277090	2021-05-06	Human	13	Female	AY.61	GK	Clinical Virology Laboratory, Institute of Liver and Biliary Sciences	ILBS	2021-08-08
hCoV-19/India/DL-ILBS-112964/2021	betacoronavirus	EPI_ISL_3277091	2021-05-06	Human	14	Male	AY.34	GK	Clinical Virology Laboratory, Institute of Liver and Biliary Sciences	ILBS	2021-08-08
hCoV-19/India/DL-ILBS-113011/2021	betacoronavirus	EPI_ISL_3277092	2021-06-05	Human	42	Male	B.1.617.1	G	Clinical Virology Laboratory, Institute of Liver and Biliary Sciences	ILBS	2021-08-08
hCoV-19/India/DL-ILBS-113170/2021	betacoronavirus	EPI_ISL_3277093	2021-07-05	Human	23	Male	B.1.617.2	GK	Clinical Virology Laboratory, Institute of Liver and Biliary Sciences	ILBS	2021-08-08
hCoV-19/India/DL-ILBS-113255/2021	betacoronavirus	EPI_ISL_3277094	2021-05-08	Human	68	Male	B.1.617.2	GK	Clinical Virology Laboratory, Institute of Liver and Biliary Sciences	ILBS	2021-08-08
hCoV-19/India/DL-ILBS-113256/2021	betacoronavirus	EPI_ISL_3277095	2021-05-08	Human	67	Female	AY.102	GK	Clinical Virology Laboratory, Institute of Liver and Biliary Sciences	ILBS	2021-08-08
hCoV-19/India/DL-ILBS-113259/2021	betacoronavirus	EPI_ISL_3277096	2021-05-08	Human	69	Female	B.1.633	GK	Clinical Virology Laboratory, Institute of Liver and Biliary Sciences	ILBS	2021-08-08
hCoV-19/India/DL-ILBS-113273/2021	betacoronavirus	EPI_ISL_3277097	2021-05-08	Human	42	Male	AY.9.2	G	Clinical Virology Laboratory, Institute of Liver and Biliary Sciences	ILBS	2021-08-08
hCoV-19/India/DL-ILBS-113535/2021	betacoronavirus	EPI_ISL_3277098	2021-05-10	Human	37	Male	B.1.617.2	GK	Clinical Virology Laboratory, Institute of Liver and Biliary Sciences	ILBS	2021-08-08
hCoV-19/India/DL-ILBS-113588/2021	betacoronavirus	EPI_ISL_3277099	2021-05-10	Human	24	Male	AY.61	GK	Clinical Virology Laboratory, Institute of Liver and Biliary Sciences	ILBS	2021-08-08
hCoV-19/India/DL-ILBS-113600/2021	betacoronavirus	EPI_ISL_3277100	2021-05-10	Human	19	Female	AY.43	GK	Clinical Virology Laboratory, Institute of Liver and Biliary Sciences	ILBS	2021-08-08
hCoV-19/India/DL-ILBS-113652/2021	betacoronavirus	EPI_ISL_3277101	2021-05-10	Human	28	Female	AY.102	GK	Clinical Virology Laboratory, Institute of Liver and Biliary Sciences	ILBS	2021-08-08
hCoV-19/India/DL-ILBS-113738/2021	betacoronavirus	EPI_ISL_3277102	2021-05-11	Human	53	Female	B.1.617.2	G	Clinical Virology Laboratory, Institute of Liver and Biliary Sciences	ILBS	2021-08-08
hCoV-19/India/DL-ILBS-113744/2021	betacoronavirus	EPI_ISL_3277103	2021-05-11	Human	69	Female	B.1.633	GK	Clinical Virology Laboratory, Institute of Liver and Biliary Sciences	ILBS	2021-08-08
hCoV-19/India/DL-ILBS-113828/2021	betacoronavirus	EPI_ISL_3277104	2021-05-11	Human	47	Female	B.1.617.2	GK	Clinical Virology Laboratory, Institute of Liver and Biliary Sciences	ILBS	2021-08-08
hCoV-19/India/DL-ILBS-113954/2021	betacoronavirus	EPI_ISL_3277105	2021-05-12	Human	31	Female	AY.102	GK	Clinical Virology Laboratory, Institute of Liver and Biliary Sciences	ILBS	2021-08-08
hCoV-19/India/DL-ILBS-113963/2021	betacoronavirus	EPI_ISL_3277106	2021-05-12	Human	67	Female	AY.102	GK	Clinical Virology Laboratory, Institute of Liver and Biliary Sciences	ILBS	2021-08-08
hCoV-19/India/DL-ILBS-113975/2021	betacoronavirus	EPI_ISL_3277107	2021-05-12	Human	58	Male	AY.102	GK	Clinical Virology Laboratory, Institute of Liver and Biliary Sciences	ILBS	2021-08-08
hCoV-19/India/DL-ILBS-113979/2021	betacoronavirus	EPI_ISL_3277108	2021-05-12	Human	31	Male	B.1.617.2	GK	Clinical Virology Laboratory, Institute of Liver and Biliary Sciences	ILBS	2021-08-08
hCoV-19/India/DL-ILBS-113980/2021	betacoronavirus	EPI_ISL_3277109	2021-05-12	Human	22	Male	AY.102	GK	Clinical Virology Laboratory, Institute of Liver and Biliary Sciences	ILBS	2021-08-08
hCoV-19/India/DL-ILBS-113990/2021	betacoronavirus	EPI_ISL_3277110	2021-05-12	Human	3	Female	AY.102	GK	Clinical Virology Laboratory, Institute of Liver and Biliary Sciences	ILBS	2021-08-08
hCoV-19/India/DL-ILBS-114155/2021	betacoronavirus	EPI_ISL_3277111	2021-05-12	Human	28	Male	AY.75.1	GK	Clinical Virology Laboratory, Institute of Liver and Biliary Sciences	ILBS	2021-08-08
hCoV-19/India/DL-ILBS-114161/2021	betacoronavirus	EPI_ISL_3277112	2021-05-13	Human	76	Male	B.1.617.2	GK	Clinical Virology Laboratory, Institute of Liver and Biliary Sciences	ILBS	2021-08-08
hCoV-19/India/DL-ILBS-114166/2021	betacoronavirus	EPI_ISL_3277113	2021-05-13	Human	67	Male	AY.61	GK	Clinical Virology Laboratory, Institute of Liver and Biliary Sciences	ILBS	2021-08-08
hCoV-19/India/DL-ILBS-114170/2021	betacoronavirus	EPI_ISL_3277114	2021-05-13	Human	30	Male	AY.102	GK	Clinical Virology Laboratory, Institute of Liver and Biliary Sciences	ILBS	2021-08-08
hCoV-19/India/DL-ILBS-114409/2021	betacoronavirus	EPI_ISL_3277115	2021-05-14	Human	37	Male	AY.60	GK	Clinical Virology Laboratory, Institute of Liver and Biliary Sciences	ILBS	2021-08-08
hCoV-19/India/DL-ILBS-114490/2021	betacoronavirus	EPI_ISL_3277116	2021-05-14	Human	35	Female	B.1.617.2	GK	Clinical Virology Laboratory, Institute of Liver and Biliary Sciences	ILBS	2021-08-08
hCoV-19/India/DL-ILBS-114554/2021	betacoronavirus	EPI_ISL_3277117	2021-05-15	Human	54	Male	B.1.617.2	GK	Clinical Virology Laboratory, Institute of Liver and Biliary Sciences	ILBS	2021-08-08
hCoV-19/India/DL-ILBS-114761/2021	betacoronavirus	EPI_ISL_3277118	2021-05-16	Human	84	Male	AY.61	GK	Clinical Virology Laboratory, Institute of Liver and Biliary Sciences	ILBS	2021-08-08
hCoV-19/India/DL-ILBS-114900/2021	betacoronavirus	EPI_ISL_3277119	2021-05-17	Human	49	Male	B.1.617.2	GK	Clinical Virology Laboratory, Institute of Liver and Biliary Sciences	ILBS	2021-08-08
hCoV-19/India/DL-ILBS-114925/2021	betacoronavirus	EPI_ISL_3277120	2021-05-17	Human	36	Female	AY.102	GK	Clinical Virology Laboratory, Institute of Liver and Biliary Sciences	ILBS	2021-08-08
hCoV-19/India/DL-ILBS-114956/2021	betacoronavirus	EPI_ISL_3277121	2021-05-17	Human	48	Male	B.1.617.2	GK	Clinical Virology Laboratory, Institute of Liver and Biliary Sciences	ILBS	2021-08-08
hCoV-19/India/DL-ILBS-114997/2021	betacoronavirus	EPI_ISL_3277122	2021-05-17	Human	50	Female	B.1.617.2	GK	Clinical Virology Laboratory, Institute of Liver and Biliary Sciences	ILBS	2021-08-08
hCoV-19/India/DL-ILBS-115309/2021	betacoronavirus	EPI_ISL_3277123	2021-05-19	Human	38	Male	AY.43	GK	Clinical Virology Laboratory, Institute of Liver and Biliary Sciences	ILBS	2021-08-08
hCoV-19/India/DL-ILBS-115336/2021	betacoronavirus	EPI_ISL_3277124	2021-05-19	Human	35	Male	AY.102	GK	Clinical Virology Laboratory, Institute of Liver and Biliary Sciences	ILBS	2021-08-08
hCoV-19/India/DL-ILBS-115346/2021	betacoronavirus	EPI_ISL_3277125	2021-05-19	Human	33	Male	B.1.617.2	GK	Clinical Virology Laboratory, Institute of Liver and Biliary Sciences	ILBS	2021-08-08
hCoV-19/India/DL-ILBS-115626/2021	betacoronavirus	EPI_ISL_3277126	2021-05-21	Human	46	Female	AY.61	GK	Clinical Virology Laboratory, Institute of Liver and Biliary Sciences	ILBS	2021-08-08
hCoV-19/India/DL-ILBS-115636/2021	betacoronavirus	EPI_ISL_3277127	2021-05-21	Human	54	Male	B.1.617.2	GK	Clinical Virology Laboratory, Institute of Liver and Biliary Sciences	ILBS	2021-08-08
hCoV-19/India/DL-ILBS-115645/2021	betacoronavirus	EPI_ISL_3277128	2021-05-21	Human	89	Male	B.1.617.2	GK	Clinical Virology Laboratory, Institute of Liver and Biliary Sciences	ILBS	2021-08-08
hCoV-19/India/DL-ILBS-115938/2021	betacoronavirus	EPI_ISL_3277129	2021-05-23	Human	20	Male	AY.61	GK	Clinical Virology Laboratory, Institute of Liver and Biliary Sciences	ILBS	2021-08-08
hCoV-19/India/DL-ILBS-115997/2021	betacoronavirus	EPI_ISL_3277130	2021-05-24	Human	66	Male	B.1.617.1	G	Clinical Virology Laboratory, Institute of Liver and Biliary Sciences	ILBS	2021-08-08
hCoV-19/India/DL-ILBS-116010/2021	betacoronavirus	EPI_ISL_3277131	2021-05-24	Human	73	Female	B.1.617.2	GK	Clinical Virology Laboratory, Institute of Liver and Biliary Sciences	ILBS	2021-08-08
hCoV-19/India/DL-ILBS-116163/2021	betacoronavirus	EPI_ISL_3277132	2021-05-23	Human	50	Male	AY.43	GK	Clinical Virology Laboratory, Institute of Liver and Biliary Sciences	ILBS	2021-08-08
hCoV-19/India/DL-ILBS-116659/2021	betacoronavirus	EPI_ISL_3277133	2021-05-27	Human	19	Female	AY.43	GK	Clinical Virology Laboratory, Institute of Liver and Biliary Sciences	ILBS	2021-08-08
hCoV-19/India/DL-ILBS-117297/2021	betacoronavirus	EPI_ISL_3277134	2021-05-31	Human	41	Male	B.1.617.2	GK	Clinical Virology Laboratory, Institute of Liver and Biliary Sciences	ILBS	2021-08-08
hCoV-19/India/DL-ILBS-117320/2021	betacoronavirus	EPI_ISL_3277135	2021-05-31	Human	49	Male	AY.43	GK	Clinical Virology Laboratory, Institute of Liver and Biliary Sciences	ILBS	2021-08-08
hCoV-19/India/DL-ILBS-117781/2021	betacoronavirus	EPI_ISL_3277136	2021-03-06	Human	60	Male	AY.44	GK	Clinical Virology Laboratory, Institute of Liver and Biliary Sciences	ILBS	2021-08-08
hCoV-19/India/DL-ILBS-119290/2021	betacoronavirus	EPI_ISL_3277137	2021-06-11	Human	34	Female	AY.43	GK	Clinical Virology Laboratory, Institute of Liver and Biliary Sciences	ILBS	2021-08-08
hCoV-19/India/DL-ILBS-119702/2021	betacoronavirus	EPI_ISL_3277138	2021-06-14	Human	40	Female	AY.61	GK	Clinical Virology Laboratory, Institute of Liver and Biliary Sciences	ILBS	2021-08-08
hCoV-19/India/DL-ILBS-122953/2021	betacoronavirus	EPI_ISL_3277139	2021-06-29	Human	17	Male	B.1.617.2	GK	Clinical Virology Laboratory, Institute of Liver and Biliary Sciences	ILBS	2021-08-08
hCoV-19/India/DL-ILBS-92346/2021	betacoronavirus	EPI_ISL_6023731	2021-01-08	Human	22	Male	B.1.36	GH	Clinical Virology Laboratory, ILBS	ILBS	2021-11-08
hCoV-19/India/DL-ILBS-92502/2021	betacoronavirus	EPI_ISL_6023741	2021-01-11	Human	24	Female	B.1.1.306	GR	Clinical Virology Laboratory, ILBS	ILBS	2021-11-08
hCoV-19/India/DL-ILBS-93099/2021	betacoronavirus	EPI_ISL_6023750	2021-01-15	Human	68	Female	B.1.1.7	GR	Clinical Virology Laboratory, ILBS	ILBS	2021-11-08
hCoV-19/India/DL-ILBS-103664/2021	betacoronavirus	EPI_ISL_6023755	2021-04-01	Human	25	Male	B.1.617.2	GK	Clinical Virology Laboratory, ILBS	ILBS	2021-11-08
hCoV-19/India/DL-ILBS-103803/2021	betacoronavirus	EPI_ISL_6023762	2021-04-01	Human	30	Female	B.1.617.2	GK	Clinical Virology Laboratory, ILBS	ILBS	2021-11-08
hCoV-19/India/DL-ILBS-104227/2021	betacoronavirus	EPI_ISL_6023767	2021-04-05	Human	18	Male	B.1.617.1	G	Clinical Virology Laboratory, ILBS	ILBS	2021-11-08
hCoV-19/India/DL-ILBS-104265/2021	betacoronavirus	EPI_ISL_6023775	2021-04-05	Human	23	Female	B.1.617.1	G	Clinical Virology Laboratory, ILBS	ILBS	2021-11-08
hCoV-19/India/DL-ILBS-104309/2021	betacoronavirus	EPI_ISL_6023782	2021-04-05	Human	26	Male	B.1.1.7	GR	Clinical Virology Laboratory, ILBS	ILBS	2021-11-08
hCoV-19/India/DL-ILBS-104480/2021	betacoronavirus	EPI_ISL_6023787	2021-04-06	Human	27	Male	AY.56	GK	Clinical Virology Laboratory, ILBS	ILBS	2021-11-08
hCoV-19/India/DL-ILBS-104494/2021	betacoronavirus	EPI_ISL_6023791	2021-04-06	Human	32	Male	AY.61	GK	Clinical Virology Laboratory, ILBS	ILBS	2021-11-08
hCoV-19/India/DL-ILBS-104529/2021	betacoronavirus	EPI_ISL_6023797	2021-04-06	Human	27	Male	B.1.617.2	GK	Clinical Virology Laboratory, ILBS	ILBS	2021-11-08
hCoV-19/India/DL-ILBS-104627/2021	betacoronavirus	EPI_ISL_6023805	2021-04-06	Human	21	Male	B.1.617.1	G	Clinical Virology Laboratory, ILBS	ILBS	2021-11-08
hCoV-19/India/DL-ILBS-104640/2021	betacoronavirus	EPI_ISL_6023811	2021-04-06	Human	18	Female	B.1.1.7	GR	Clinical Virology Laboratory, ILBS	ILBS	2021-11-08
hCoV-19/India/DL-ILBS-105183/2021	betacoronavirus	EPI_ISL_6023816	2021-04-08	Human	42	Female	AY.30	G	Clinical Virology Laboratory, ILBS	ILBS	2021-11-08
hCoV-19/India/DL-ILBS-105188/2021	betacoronavirus	EPI_ISL_6023822	2021-04-09	Human	48	Male	B.1.617.1	G	Clinical Virology Laboratory, ILBS	ILBS	2021-11-08
hCoV-19/India/DL-ILBS-105214/2021	betacoronavirus	EPI_ISL_6023831	2021-04-09	Human	10	Female	B.1.617.2	GK	Clinical Virology Laboratory, ILBS	ILBS	2021-11-08
hCoV-19/India/DL-ILBS-105794/2021	betacoronavirus	EPI_ISL_6023840	2021-04-12	Human	41	Male	B.1.617.2	G	Clinical Virology Laboratory, ILBS	ILBS	2021-11-08
hCoV-19/India/DL-ILBS-105849/2021	betacoronavirus	EPI_ISL_6023848	2021-04-12	Human	34	Female	AY.47	GK	Clinical Virology Laboratory, ILBS	ILBS	2021-11-08
hCoV-19/India/DL-ILBS-105852/2021	betacoronavirus	EPI_ISL_6023854	2021-04-12	Human	24	Female	AY.9.2	GK	Clinical Virology Laboratory, ILBS	ILBS	2021-11-08
hCoV-19/India/DL-ILBS-105890/2021	betacoronavirus	EPI_ISL_6023862	2021-04-12	Human	67	Male	AY.61	GK	Clinical Virology Laboratory, ILBS	ILBS	2021-11-08
hCoV-19/India/DL-ILBS-105895/2021	betacoronavirus	EPI_ISL_6023872	2021-04-12	Human	32	Male	B.1.617.1	G	Clinical Virology Laboratory, ILBS	ILBS	2021-11-08
hCoV-19/India/DL-ILBS-105901/2021	betacoronavirus	EPI_ISL_6023876	2021-04-12	Human	25	Female	B.1.617.2	GK	Clinical Virology Laboratory, ILBS	ILBS	2021-11-08
hCoV-19/India/DL-ILBS-105919/2021	betacoronavirus	EPI_ISL_6023880	2021-04-12	Human	31	Male	B.1.617.2	GK	Clinical Virology Laboratory, ILBS	ILBS	2021-11-08
hCoV-19/India/DL-ILBS-105928/2021	betacoronavirus	EPI_ISL_6023885	2021-04-12	Human	35	Male	B.1.617.1	G	Clinical Virology Laboratory, ILBS	ILBS	2021-11-08
hCoV-19/India/DL-ILBS-106074/2021	betacoronavirus	EPI_ISL_6023893	2021-04-13	Human	23	Male	B.1.617.2	GK	Clinical Virology Laboratory, ILBS	ILBS	2021-11-08
hCoV-19/India/DL-ILBS-106167/2021	betacoronavirus	EPI_ISL_6023910	2021-04-13	Human	57	Male	B.1.617.1	G	Clinical Virology Laboratory, ILBS	ILBS	2021-11-08
hCoV-19/India/DL-ILBS-106305/2021	betacoronavirus	EPI_ISL_6023917	2021-04-13	Human	29	Male	B.1.617.2	GK	Clinical Virology Laboratory, ILBS	ILBS	2021-11-08
hCoV-19/India/DL-ILBS-106306/2021	betacoronavirus	EPI_ISL_6023925	2021-04-13	Human	36	Male	B.1.1.7	GR	Clinical Virology Laboratory, ILBS	ILBS	2021-11-08
hCoV-19/India/DL-ILBS-106318/2021	betacoronavirus	EPI_ISL_6023928	2021-04-13	Human	46	Male	AY.102	GK	Clinical Virology Laboratory, ILBS	ILBS	2021-11-08
hCoV-19/India/DL-ILBS-106333/2021	betacoronavirus	EPI_ISL_6023932	2021-04-14	Human	34	Female	AY.33	GK	Clinical Virology Laboratory, ILBS	ILBS	2021-11-08
hCoV-19/India/DL-ILBS-106378/2021	betacoronavirus	EPI_ISL_6023940	2021-04-14	Human	38	Male	B.1.617.2	GK	Clinical Virology Laboratory, ILBS	ILBS	2021-11-08
hCoV-19/India/DL-ILBS-106645/2021	betacoronavirus	EPI_ISL_6023949	2021-04-15	Human	34	Male	B.1.617.2	GK	Clinical Virology Laboratory, ILBS	ILBS	2021-11-08
hCoV-19/India/DL-ILBS-106646/2021	betacoronavirus	EPI_ISL_6023952	2021-04-15	Human	24	Male	B.1.1.7	GR	Clinical Virology Laboratory, ILBS	ILBS	2021-11-08
hCoV-19/India/DL-ILBS-106647/2021	betacoronavirus	EPI_ISL_6023954	2021-04-15	Human	36	Male	B.1.617.2	GK	Clinical Virology Laboratory, ILBS	ILBS	2021-11-08
hCoV-19/India/DL-ILBS-106648/2021	betacoronavirus	EPI_ISL_6023955	2021-04-15	Human	20	Male	AY.102	GK	Clinical Virology Laboratory, ILBS	ILBS	2021-11-08
hCoV-19/India/DL-ILBS-106650/2021	betacoronavirus	EPI_ISL_6023956	2021-04-15	Human	17	Male	B.1.617.2	GK	Clinical Virology Laboratory, ILBS	ILBS	2021-11-08
hCoV-19/India/DL-ILBS-106652/2021	betacoronavirus	EPI_ISL_6023966	2021-04-15	Human	40	Male	B.1.617.2	GK	Clinical Virology Laboratory, ILBS	ILBS	2021-11-08
hCoV-19/India/DL-ILBS-106658/2021	betacoronavirus	EPI_ISL_6023972	2021-04-15	Human	33	Female	AY.39	GK	Clinical Virology Laboratory, ILBS	ILBS	2021-11-08
hCoV-19/India/DL-ILBS-106978/2021	betacoronavirus	EPI_ISL_6023982	2021-04-15	Human	14	Male	B.1.617.2	GK	Clinical Virology Laboratory, ILBS	ILBS	2021-11-08
hCoV-19/India/DL-ILBS-106995/2021	betacoronavirus	EPI_ISL_6023990	2021-04-15	Human	75	Female	B.1.617.2	GK	Clinical Virology Laboratory, ILBS	ILBS	2021-11-08
hCoV-19/India/DL-ILBS-106996/2021	betacoronavirus	EPI_ISL_6023996	2021-04-15	Human	46	Female	AY.45	GK	Clinical Virology Laboratory, ILBS	ILBS	2021-11-08
hCoV-19/India/DL-ILBS-107002/2021	betacoronavirus	EPI_ISL_6024001	2021-04-15	Human	74	Female	AY.16	GK	Clinical Virology Laboratory, ILBS	ILBS	2021-11-08
hCoV-19/India/DL-ILBS-107003/2021	betacoronavirus	EPI_ISL_6024004	2021-04-15	Human	45	Male	B.1.617.2	GK	Clinical Virology Laboratory, ILBS	ILBS	2021-11-08
hCoV-19/India/DL-ILBS-107004/2021	betacoronavirus	EPI_ISL_6024011	2021-04-15	Human	41	Male	B.1.617.1	G	Clinical Virology Laboratory, ILBS	ILBS	2021-11-08
hCoV-19/India/DL-ILBS-107006/2021	betacoronavirus	EPI_ISL_6024012	2021-04-15	Human	15	Male	B.1.617.2	GK	Clinical Virology Laboratory, ILBS	ILBS	2021-11-08
hCoV-19/India/DL-ILBS-107009/2021	betacoronavirus	EPI_ISL_6024016	2021-04-15	Human	60	Male	AY.61	GK	Clinical Virology Laboratory, ILBS	ILBS	2021-11-08
hCoV-19/India/DL-ILBS-107013/2021	betacoronavirus	EPI_ISL_6024022	2021-04-15	Human	21	Male	B.1.1.7	GR	Clinical Virology Laboratory, ILBS	ILBS	2021-11-08
hCoV-19/India/DL-ILBS-107040/2021	betacoronavirus	EPI_ISL_6024026	2021-04-15	Human	34	Male	B.1.617.1	G	Clinical Virology Laboratory, ILBS	ILBS	2021-11-08
hCoV-19/India/DL-ILBS-107049/2021	betacoronavirus	EPI_ISL_6024038	2021-04-15	Human	24	Female	AY.75.1	GK	Clinical Virology Laboratory, ILBS	ILBS	2021-11-08
hCoV-19/India/DL-ILBS-107053/2021	betacoronavirus	EPI_ISL_6024040	2021-04-16	Human	25	Male	B.1.617.2	G	Clinical Virology Laboratory, ILBS	ILBS	2021-11-08
hCoV-19/India/DL-ILBS-107056/2021	betacoronavirus	EPI_ISL_6024041	2021-04-16	Human	60	Female	B.1.1.7	GR	Clinical Virology Laboratory, ILBS	ILBS	2021-11-08
hCoV-19/India/DL-ILBS-107061/2021	betacoronavirus	EPI_ISL_6024048	2021-04-16	Human	38	Female	B.1.1.7	GR	Clinical Virology Laboratory, ILBS	ILBS	2021-11-08
hCoV-19/India/DL-ILBS-107067/2021	betacoronavirus	EPI_ISL_6024057	2021-04-16	Human	24	Female	B.1.617.2	GK	Clinical Virology Laboratory, ILBS	ILBS	2021-11-08
hCoV-19/India/DL-ILBS-107068/2021	betacoronavirus	EPI_ISL_6024062	2021-04-16	Human	35	Male	B.1.617.1	G	Clinical Virology Laboratory, ILBS	ILBS	2021-11-08
hCoV-19/India/DL-ILBS-107091/2021	betacoronavirus	EPI_ISL_6024070	2021-04-16	Human	57	Male	AY.39	G	Clinical Virology Laboratory, ILBS	ILBS	2021-11-08
hCoV-19/India/DL-ILBS-107117/2021	betacoronavirus	EPI_ISL_6024073	2021-04-16	Human	24	Male	AY.75.1	G	Clinical Virology Laboratory, ILBS	ILBS	2021-11-08
hCoV-19/India/DL-ILBS-107130/2021	betacoronavirus	EPI_ISL_6024079	2021-04-16	Human	21	Female	AY.102	GK	Clinical Virology Laboratory, ILBS	ILBS	2021-11-08
hCoV-19/India/DL-ILBS-107131/2021	betacoronavirus	EPI_ISL_6024088	2021-04-16	Human	18	Female	AY.102	GK	Clinical Virology Laboratory, ILBS	ILBS	2021-11-08
hCoV-19/India/DL-ILBS-107150/2021	betacoronavirus	EPI_ISL_6024094	2021-04-15	Human	38	Male	B.1.617.1	G	Clinical Virology Laboratory, ILBS	ILBS	2021-11-08
hCoV-19/India/DL-ILBS-107153/2021	betacoronavirus	EPI_ISL_6024102	2021-04-15	Human	25	Male	B.1.617.2	G	Clinical Virology Laboratory, ILBS	ILBS	2021-11-08
hCoV-19/India/DL-ILBS-107164/2021	betacoronavirus	EPI_ISL_6024109	2021-04-15	Human	77	Male	B.1.617.1	G	Clinical Virology Laboratory, ILBS	ILBS	2021-11-08
hCoV-19/India/DL-ILBS-107305/2021	betacoronavirus	EPI_ISL_6024116	2021-04-17	Human	38	Female	B.1.617.1	G	Clinical Virology Laboratory, ILBS	ILBS	2021-11-08
hCoV-19/India/DL-ILBS-107306/2021	betacoronavirus	EPI_ISL_6024123	2021-04-17	Human	62	Female	B.1.617.1	G	Clinical Virology Laboratory, ILBS	ILBS	2021-11-08
hCoV-19/India/DL-ILBS-107307/2021	betacoronavirus	EPI_ISL_6024130	2021-04-17	Human	52	Female	B.1.617.1	G	Clinical Virology Laboratory, ILBS	ILBS	2021-11-08
hCoV-19/India/DL-ILBS-107312/2021	betacoronavirus	EPI_ISL_6024136	2021-04-16	Human	58	Male	B.1.617.2	GK	Clinical Virology Laboratory, ILBS	ILBS	2021-11-08
hCoV-19/India/DL-ILBS-107317/2021	betacoronavirus	EPI_ISL_6024140	2021-04-16	Human	26	Female	B.1.617.1	G	Clinical Virology Laboratory, ILBS	ILBS	2021-11-08
hCoV-19/India/DL-ILBS-107331/2021	betacoronavirus	EPI_ISL_6024147	2021-04-16	Human	42	Male	AY.20	GK	Clinical Virology Laboratory, ILBS	ILBS	2021-11-08
hCoV-19/India/DL-ILBS-107347/2021	betacoronavirus	EPI_ISL_6024153	2021-04-16	Human	54	Female	B.1.617.2	GK	Clinical Virology Laboratory, ILBS	ILBS	2021-11-08
hCoV-19/India/DL-ILBS-107348/2021	betacoronavirus	EPI_ISL_6024160	2021-04-16	Human	51	Female	AY.39	G	Clinical Virology Laboratory, ILBS	ILBS	2021-11-08
hCoV-19/India/DL-ILBS-107351/2021	betacoronavirus	EPI_ISL_6024165	2021-04-16	Human	34	Male	B.1.617.2	GK	Clinical Virology Laboratory, ILBS	ILBS	2021-11-08
hCoV-19/India/DL-ILBS-107352/2021	betacoronavirus	EPI_ISL_6024172	2021-04-16	Human	24	Female	AY.53	GK	Clinical Virology Laboratory, ILBS	ILBS	2021-11-08
hCoV-19/India/DL-ILBS-107353/2021	betacoronavirus	EPI_ISL_6024181	2021-04-16	Human	36	Male	B.1.617.2	GK	Clinical Virology Laboratory, ILBS	ILBS	2021-11-08
hCoV-19/India/DL-ILBS-107358/2021	betacoronavirus	EPI_ISL_6024187	2021-04-16	Human	30	Male	B.1.617.2	GK	Clinical Virology Laboratory, ILBS	ILBS	2021-11-08
hCoV-19/India/DL-ILBS-107359/2021	betacoronavirus	EPI_ISL_6024196	2021-04-16	Human	28	Female	AY.17	GK	Clinical Virology Laboratory, ILBS	ILBS	2021-11-08
hCoV-19/India/DL-ILBS-107360/2021	betacoronavirus	EPI_ISL_6024199	2021-04-16	Human	31	Male	AY.17	GK	Clinical Virology Laboratory, ILBS	ILBS	2021-11-08
hCoV-19/India/DL-ILBS-107363/2021	betacoronavirus	EPI_ISL_6024205	2021-04-16	Human	43	Female	AY.102	GK	Clinical Virology Laboratory, ILBS	ILBS	2021-11-08
hCoV-19/India/DL-ILBS-107368/2021	betacoronavirus	EPI_ISL_6024211	2021-04-16	Human	27	Female	AY.56	GK	Clinical Virology Laboratory, ILBS	ILBS	2021-11-08
hCoV-19/India/DL-ILBS-107370/2021	betacoronavirus	EPI_ISL_6024218	2021-04-16	Human	53	Female	AY.17	GK	Clinical Virology Laboratory, ILBS	ILBS	2021-11-08
hCoV-19/India/DL-ILBS-107371/2021	betacoronavirus	EPI_ISL_6024225	2021-04-16	Human	48	Male	B.1.617.2	GK	Clinical Virology Laboratory, ILBS	ILBS	2021-11-08
hCoV-19/India/DL-ILBS-107375/2021	betacoronavirus	EPI_ISL_6024232	2021-04-16	Human	22	Male	B.1.617.2	GK	Clinical Virology Laboratory, ILBS	ILBS	2021-11-08
hCoV-19/India/DL-ILBS-107376/2021	betacoronavirus	EPI_ISL_6024237	2021-04-16	Human	53	Male	B.1.617.2	GK	Clinical Virology Laboratory, ILBS	ILBS	2021-11-08
hCoV-19/India/DL-ILBS-107377/2021	betacoronavirus	EPI_ISL_6024246	2021-04-16	Human	35	Female	B.1.617.2	GK	Clinical Virology Laboratory, ILBS	ILBS	2021-11-08
hCoV-19/India/DL-ILBS-107381/2021	betacoronavirus	EPI_ISL_6024249	2021-04-16	Human	31	Male	AY.43	GV	Clinical Virology Laboratory, ILBS	ILBS	2021-11-08
hCoV-19/India/DL-ILBS-107410/2021	betacoronavirus	EPI_ISL_6024253	2021-04-16	Human	53	Female	AY.39	G	Clinical Virology Laboratory, ILBS	ILBS	2021-11-08
hCoV-19/India/DL-ILBS-107411/2021	betacoronavirus	EPI_ISL_6024260	2021-04-16	Human	22	Male	B.1.617.1	G	Clinical Virology Laboratory, ILBS	ILBS	2021-11-08
hCoV-19/India/DL-ILBS-107521/2021	betacoronavirus	EPI_ISL_6024263	2021-04-16	Human	29	Male	B.1.617.2	GK	Clinical Virology Laboratory, ILBS	ILBS	2021-11-08
hCoV-19/India/DL-ILBS-107599/2021	betacoronavirus	EPI_ISL_6024272	2021-04-17	Human	46	Female	B.1.617.2	GK	Clinical Virology Laboratory, ILBS	ILBS	2021-11-08
hCoV-19/India/DL-ILBS-107965/2021	betacoronavirus	EPI_ISL_6024279	2021-04-19	Human	24	Male	B.1.617.1	G	Clinical Virology Laboratory, ILBS	ILBS	2021-11-08
hCoV-19/India/DL-ILBS-107966/2021	betacoronavirus	EPI_ISL_6024287	2021-04-19	Human	50	Female	B.1.617.2	GK	Clinical Virology Laboratory, ILBS	ILBS	2021-11-08
hCoV-19/India/DL-ILBS-108012/2021	betacoronavirus	EPI_ISL_6024290	2021-04-19	Human	27	Male	AY.30	GK	Clinical Virology Laboratory, ILBS	ILBS	2021-11-08
hCoV-19/India/DL-ILBS-108027/2021	betacoronavirus	EPI_ISL_6024301	2021-04-19	Human	23	Female	B.1.1.7	GR	Clinical Virology Laboratory, ILBS	ILBS	2021-11-08
hCoV-19/India/DL-ILBS-108036/2021	betacoronavirus	EPI_ISL_6024307	2021-04-19	Human	51	Male	B.1.617.2	GK	Clinical Virology Laboratory, ILBS	ILBS	2021-11-08
hCoV-19/India/DL-ILBS-108058/2021	betacoronavirus	EPI_ISL_6024319	2021-04-19	Human	18	Female	B.1.617.2	GK	Clinical Virology Laboratory, ILBS	ILBS	2021-11-08
hCoV-19/India/DL-ILBS-108061/2021	betacoronavirus	EPI_ISL_6024328	2021-04-19	Human	19	Male	AY.75.1	GV	Clinical Virology Laboratory, ILBS	ILBS	2021-11-08
hCoV-19/India/DL-ILBS-108077/2021	betacoronavirus	EPI_ISL_6024340	2021-04-19	Human	27	Male	AY.10	GV	Clinical Virology Laboratory, ILBS	ILBS	2021-11-08
hCoV-19/India/DL-ILBS-108080/2021	betacoronavirus	EPI_ISL_6024344	2021-04-19	Human	21	Female	AY.43	GV	Clinical Virology Laboratory, ILBS	ILBS	2021-11-08
hCoV-19/India/DL-ILBS-108097/2021	betacoronavirus	EPI_ISL_6024352	2021-04-19	Human	49	Male	AY.43	G	Clinical Virology Laboratory, ILBS	ILBS	2021-11-08
hCoV-19/India/DL-ILBS-108111/2021	betacoronavirus	EPI_ISL_6024361	2021-04-19	Human	68	Female	AY.75.1	GV	Clinical Virology Laboratory, ILBS	ILBS	2021-11-08
hCoV-19/India/DL-ILBS-108119/2021	betacoronavirus	EPI_ISL_6024370	2021-04-19	Human	29	Female	B.1.617.2	GK	Clinical Virology Laboratory, ILBS	ILBS	2021-11-08
hCoV-19/India/DL-ILBS-108125/2021	betacoronavirus	EPI_ISL_6024380	2021-04-19	Human	28	Male	AY.17	G	Clinical Virology Laboratory, ILBS	ILBS	2021-11-08
hCoV-19/India/DL-ILBS-108127/2021	betacoronavirus	EPI_ISL_6024388	2021-04-19	Human	25	Female	AY.43	G	Clinical Virology Laboratory, ILBS	ILBS	2021-11-08
hCoV-19/India/DL-ILBS-108301/2021	betacoronavirus	EPI_ISL_6024396	2021-04-19	Human	14	Female	B.1.617.2	G	Clinical Virology Laboratory, ILBS	ILBS	2021-11-08
hCoV-19/India/DL-ILBS-108745/2021	betacoronavirus	EPI_ISL_6024401	2021-04-20	Human	24	Female	AY.39	G	Clinical Virology Laboratory, ILBS	ILBS	2021-11-08
hCoV-19/India/DL-ILBS-108850/2021	betacoronavirus	EPI_ISL_6024409	2021-04-21	Human	31	Female	B.1.617.2	G	Clinical Virology Laboratory, ILBS	ILBS	2021-11-08
hCoV-19/India/DL-ILBS-108854/2021	betacoronavirus	EPI_ISL_6024421	2021-04-21	Human	40	Female	AY.100	G	Clinical Virology Laboratory, ILBS	ILBS	2021-11-08
hCoV-19/India/DL-ILBS-108856/2021	betacoronavirus	EPI_ISL_6024427	2021-04-21	Human	52	Male	B.1.617.2	GK	Clinical Virology Laboratory, ILBS	ILBS	2021-11-08
hCoV-19/India/DL-ILBS-108861/2021	betacoronavirus	EPI_ISL_6024433	2021-04-21	Human	25	Female	B.1.617.2	GK	Clinical Virology Laboratory, ILBS	ILBS	2021-11-08
hCoV-19/India/DL-ILBS-108870/2021	betacoronavirus	EPI_ISL_6024436	2021-04-21	Human	55	Male	B.1.617.2	GK	Clinical Virology Laboratory, ILBS	ILBS	2021-11-08
hCoV-19/India/DL-ILBS-108871/2021	betacoronavirus	EPI_ISL_6024443	2021-04-21	Human	65	Male	B.1.617.2	GK	Clinical Virology Laboratory, ILBS	ILBS	2021-11-08
hCoV-19/India/DL-ILBS-108873/2021	betacoronavirus	EPI_ISL_6024448	2021-04-21	Human	46	Male	B.1.617.2	GK	Clinical Virology Laboratory, ILBS	ILBS	2021-11-08
hCoV-19/India/DL-ILBS-108876/2021	betacoronavirus	EPI_ISL_6024455	2021-04-21	Human	44	Male	B.1.617.1	G	Clinical Virology Laboratory, ILBS	ILBS	2021-11-08
hCoV-19/India/DL-ILBS-108877/2021	betacoronavirus	EPI_ISL_6024457	2021-04-21	Human	25	Male	B.1.617.2	GK	Clinical Virology Laboratory, ILBS	ILBS	2021-11-08
hCoV-19/India/DL-ILBS-108880/2021	betacoronavirus	EPI_ISL_6024459	2021-04-21	Human	47	Female	AY.43	GK	Clinical Virology Laboratory, ILBS	ILBS	2021-11-08
hCoV-19/India/DL-ILBS-108889/2021	betacoronavirus	EPI_ISL_6024467	2021-04-21	Human	20	Male	B.1.617.2	GK	Clinical Virology Laboratory, ILBS	ILBS	2021-11-08
hCoV-19/India/DL-ILBS-108892/2021	betacoronavirus	EPI_ISL_6024472	2021-04-21	Human	48	Male	B.1.617.2	GK	Clinical Virology Laboratory, ILBS	ILBS	2021-11-08
hCoV-19/India/DL-ILBS-108897/2021	betacoronavirus	EPI_ISL_6024478	2021-04-21	Human	40	Female	B.1.617.1	G	Clinical Virology Laboratory, ILBS	ILBS	2021-11-08
hCoV-19/India/DL-ILBS-108903/2021	betacoronavirus	EPI_ISL_6024483	2021-04-21	Human	37	Female	AY.43	GK	Clinical Virology Laboratory, ILBS	ILBS	2021-11-08
hCoV-19/India/DL-ILBS-108906/2021	betacoronavirus	EPI_ISL_6024484	2021-04-21	Human	33	Female	AY.102	GK	Clinical Virology Laboratory, ILBS	ILBS	2021-11-08
hCoV-19/India/DL-ILBS-108907/2021	betacoronavirus	EPI_ISL_6024487	2021-04-21	Human	31	Female	AY.51	GK	Clinical Virology Laboratory, ILBS	ILBS	2021-11-08
hCoV-19/India/DL-ILBS-108909/2021	betacoronavirus	EPI_ISL_6024495	2021-04-21	Human	40	Female	B.1.617.2	GK	Clinical Virology Laboratory, ILBS	ILBS	2021-11-08
hCoV-19/India/DL-ILBS-108912/2021	betacoronavirus	EPI_ISL_6024502	2021-04-21	Human	47	Male	B.1.617.2	GK	Clinical Virology Laboratory, ILBS	ILBS	2021-11-08
hCoV-19/India/DL-ILBS-108914/2021	betacoronavirus	EPI_ISL_6024510	2021-04-21	Human	36	Male	B.1.617.2	GK	Clinical Virology Laboratory, ILBS	ILBS	2021-11-08
hCoV-19/India/DL-ILBS-108916/2021	betacoronavirus	EPI_ISL_6024515	2021-04-21	Human	23	Male	AY.102	GK	Clinical Virology Laboratory, ILBS	ILBS	2021-11-08
hCoV-19/India/DL-ILBS-108917/2021	betacoronavirus	EPI_ISL_6024516	2021-04-21	Human	23	Male	AY.102	GK	Clinical Virology Laboratory, ILBS	ILBS	2021-11-08
hCoV-19/India/DL-ILBS-108923/2021	betacoronavirus	EPI_ISL_6024522	2021-04-21	Human	44	Male	B.1.617.2	G	Clinical Virology Laboratory, ILBS	ILBS	2021-11-08
hCoV-19/India/DL-ILBS-108924/2021	betacoronavirus	EPI_ISL_6024533	2021-04-21	Human	52	Male	B.1.617.2	GK	Clinical Virology Laboratory, ILBS	ILBS	2021-11-08
hCoV-19/India/DL-ILBS-108926/2021	betacoronavirus	EPI_ISL_6024540	2021-04-21	Human	38	Male	B.1.617.2	GK	Clinical Virology Laboratory, ILBS	ILBS	2021-11-08
hCoV-19/India/DL-ILBS-108928/2021	betacoronavirus	EPI_ISL_6024547	2021-04-21	Human	21	Male	AY.61	GK	Clinical Virology Laboratory, ILBS	ILBS	2021-11-08
hCoV-19/India/DL-ILBS-108930/2021	betacoronavirus	EPI_ISL_6024548	2021-04-21	Human	26	Female	AY.102	GK	Clinical Virology Laboratory, ILBS	ILBS	2021-11-08
hCoV-19/India/DL-ILBS-108932/2021	betacoronavirus	EPI_ISL_6024556	2021-04-21	Human	52	Female	B.1.617.2	GK	Clinical Virology Laboratory, ILBS	ILBS	2021-11-08
hCoV-19/India/DL-ILBS-108934/2021	betacoronavirus	EPI_ISL_6024564	2021-04-21	Human	29	Female	B.1.617.2	GK	Clinical Virology Laboratory, ILBS	ILBS	2021-11-08
hCoV-19/India/DL-ILBS-108939/2021	betacoronavirus	EPI_ISL_6024571	2021-04-21	Human	23	Female	B.1.617.2	GK	Clinical Virology Laboratory, ILBS	ILBS	2021-11-08
hCoV-19/India/DL-ILBS-108955/2021	betacoronavirus	EPI_ISL_6024575	2021-04-21	Human	28	Male	B.1.617.2	GK	Clinical Virology Laboratory, ILBS	ILBS	2021-11-08
hCoV-19/India/DL-ILBS-108957/2021	betacoronavirus	EPI_ISL_6024584	2021-04-21	Human	76	Male	AY.43	G	Clinical Virology Laboratory, ILBS	ILBS	2021-11-08
hCoV-19/India/DL-ILBS-108964/2021	betacoronavirus	EPI_ISL_6024591	2021-04-21	Human	43	Female	B.1.617.1	G	Clinical Virology Laboratory, ILBS	ILBS	2021-11-08
hCoV-19/India/DL-ILBS-108966/2021	betacoronavirus	EPI_ISL_6024605	2021-04-21	Human	70	Male	B.1.617.1	G	Clinical Virology Laboratory, ILBS	ILBS	2021-11-08
hCoV-19/India/DL-ILBS-108971/2021	betacoronavirus	EPI_ISL_6024610	2021-04-21	Human	35	Male	B.1.617.2	GK	Clinical Virology Laboratory, ILBS	ILBS	2021-11-08
hCoV-19/India/DL-ILBS-108981/2021	betacoronavirus	EPI_ISL_6024615	2021-04-21	Human	21	Male	B.1.617.2	GK	Clinical Virology Laboratory, ILBS	ILBS	2021-11-08
hCoV-19/India/DL-ILBS-108982/2021	betacoronavirus	EPI_ISL_6024621	2021-04-21	Human	26	Male	B.1.617.2	GK	Clinical Virology Laboratory, ILBS	ILBS	2021-11-08
hCoV-19/India/DL-ILBS-108991/2021	betacoronavirus	EPI_ISL_6024626	2021-04-21	Human	30	Female	AY.43	GK	Clinical Virology Laboratory, ILBS	ILBS	2021-11-08
hCoV-19/India/DL-ILBS-108999/2021	betacoronavirus	EPI_ISL_6024637	2021-04-21	Human	23	Female	AY.102	GK	Clinical Virology Laboratory, ILBS	ILBS	2021-11-08
hCoV-19/India/DL-ILBS-109006/2021	betacoronavirus	EPI_ISL_6024642	2021-04-21	Human	26	Female	AY.61	GK	Clinical Virology Laboratory, ILBS	ILBS	2021-11-08
hCoV-19/India/DL-ILBS-109008/2021	betacoronavirus	EPI_ISL_6024648	2021-04-21	Human	20	Male	B.1.1.7	GR	Clinical Virology Laboratory, ILBS	ILBS	2021-11-08
hCoV-19/India/DL-ILBS-109016/2021	betacoronavirus	EPI_ISL_6024655	2021-04-21	Human	18	Male	AY.102	GK	Clinical Virology Laboratory, ILBS	ILBS	2021-11-08
hCoV-19/India/DL-ILBS-109021/2021	betacoronavirus	EPI_ISL_6024661	2021-04-21	Human	25	Male	B.1.617.2	GK	Clinical Virology Laboratory, ILBS	ILBS	2021-11-08
hCoV-19/India/DL-ILBS-109046/2021	betacoronavirus	EPI_ISL_6024665	2021-04-21	Human	53	Male	B.1.617.1	G	Clinical Virology Laboratory, ILBS	ILBS	2021-11-08
hCoV-19/India/DL-ILBS-109209/2021	betacoronavirus	EPI_ISL_6024672	2021-04-22	Human	46	Male	B.1.617.2	G	Clinical Virology Laboratory, ILBS	ILBS	2021-11-08
hCoV-19/India/DL-ILBS-109365/2021	betacoronavirus	EPI_ISL_6024681	2021-04-22	Human	50	Female	AY.43	G	Clinical Virology Laboratory, ILBS	ILBS	2021-11-08
hCoV-19/India/DL-ILBS-109370/2021	betacoronavirus	EPI_ISL_6024684	2021-04-22	Human	32	Male	B.1.617.2	G	Clinical Virology Laboratory, ILBS	ILBS	2021-11-08
hCoV-19/India/DL-ILBS-109373/2021	betacoronavirus	EPI_ISL_6024694	2021-04-22	Human	39	Female	B.1.617.1	G	Clinical Virology Laboratory, ILBS	ILBS	2021-11-08
hCoV-19/India/DL-ILBS-109374/2021	betacoronavirus	EPI_ISL_6024703	2021-04-22	Human	44	Female	B.1.617.2	G	Clinical Virology Laboratory, ILBS	ILBS	2021-11-08
hCoV-19/India/DL-ILBS-109390/2021	betacoronavirus	EPI_ISL_6024709	2021-04-22	Human	50	Female	AY.43	G	Clinical Virology Laboratory, ILBS	ILBS	2021-11-08
hCoV-19/India/DL-ILBS-109392/2021	betacoronavirus	EPI_ISL_6024717	2021-04-22	Human	36	Male	B.1.617.2	GK	Clinical Virology Laboratory, ILBS	ILBS	2021-11-08
hCoV-19/India/DL-ILBS-109393/2021	betacoronavirus	EPI_ISL_6024726	2021-04-22	Human	18	Male	B.1.1.7	GR	Clinical Virology Laboratory, ILBS	ILBS	2021-11-08
hCoV-19/India/DL-ILBS-109394/2021	betacoronavirus	EPI_ISL_6024730	2021-04-22	Human	58	Male	B.1.617.1	G	Clinical Virology Laboratory, ILBS	ILBS	2021-11-08
hCoV-19/India/DL-ILBS-109405/2021	betacoronavirus	EPI_ISL_6024737	2021-04-22	Human	50	Male	B.1.617.2	GK	Clinical Virology Laboratory, ILBS	ILBS	2021-11-08
hCoV-19/India/DL-ILBS-109676/2021	betacoronavirus	EPI_ISL_6024744	2021-04-23	Human	41	Female	B.1.617.2	G	Clinical Virology Laboratory, ILBS	ILBS	2021-11-08
hCoV-19/India/DL-ILBS-109681/2021	betacoronavirus	EPI_ISL_6024752	2021-04-23	Human	74	Female	B.1.617.2	GK	Clinical Virology Laboratory, ILBS	ILBS	2021-11-08
hCoV-19/India/DL-ILBS-109707/2021	betacoronavirus	EPI_ISL_6024759	2021-04-23	Human	39	Female	B.1.617.2	GK	Clinical Virology Laboratory, ILBS	ILBS	2021-11-08
hCoV-19/India/DL-ILBS-109749/2021	betacoronavirus	EPI_ISL_6024774	2021-04-23	Human	33	Female	B.1.617.2	G	Clinical Virology Laboratory, ILBS	ILBS	2021-11-08
hCoV-19/India/DL-ILBS-109973/2021	betacoronavirus	EPI_ISL_6024779	2021-04-24	Human	39	Female	B.1.617.2	GK	Clinical Virology Laboratory, ILBS	ILBS	2021-11-08
hCoV-19/India/DL-ILBS-110001/2021	betacoronavirus	EPI_ISL_6024782	2021-04-24	Human	24	Male	B.1.617.2	GK	Clinical Virology Laboratory, ILBS	ILBS	2021-11-08
hCoV-19/India/DL-ILBS-110002/2021	betacoronavirus	EPI_ISL_6024790	2021-04-24	Human	23	Male	B.1.617.2	GK	Clinical Virology Laboratory, ILBS	ILBS	2021-11-08
hCoV-19/India/DL-ILBS-110040/2021	betacoronavirus	EPI_ISL_6024796	2021-04-24	Human	29	Male	B.1.617.2	GK	Clinical Virology Laboratory, ILBS	ILBS	2021-11-08
hCoV-19/India/DL-ILBS-110046/2021	betacoronavirus	EPI_ISL_6024799	2021-04-24	Human	62	Male	B.1.617.1	G	Clinical Virology Laboratory, ILBS	ILBS	2021-11-08
hCoV-19/India/DL-ILBS-110066/2021	betacoronavirus	EPI_ISL_6024807	2021-04-24	Human	38	Male	B.1.617.2	GK	Clinical Virology Laboratory, ILBS	ILBS	2021-11-08
hCoV-19/India/DL-ILBS-110070/2021	betacoronavirus	EPI_ISL_6024815	2021-04-24	Human	36	Male	B.1.617.1	G	Clinical Virology Laboratory, ILBS	ILBS	2021-11-08
hCoV-19/India/DL-ILBS-110072/2021	betacoronavirus	EPI_ISL_6024822	2021-04-24	Human	21	Female	B.1.617.2	G	Clinical Virology Laboratory, ILBS	ILBS	2021-11-08
hCoV-19/India/DL-ILBS-110097/2021	betacoronavirus	EPI_ISL_6024830	2021-04-24	Human	17	Male	AY.75.1	GV	Clinical Virology Laboratory, ILBS	ILBS	2021-11-08
hCoV-19/India/DL-ILBS-110099/2021	betacoronavirus	EPI_ISL_6024832	2021-04-24	Human	57	Female	B.1.617.2	G	Clinical Virology Laboratory, ILBS	ILBS	2021-11-08
hCoV-19/India/DL-ILBS-110102/2021	betacoronavirus	EPI_ISL_6024841	2021-04-24	Human	40	Female	B.1.617.2	GK	Clinical Virology Laboratory, ILBS	ILBS	2021-11-08
hCoV-19/India/DL-ILBS-110126/2021	betacoronavirus	EPI_ISL_6024846	2021-04-24	Human	24	Male	B.1.617.2	GK	Clinical Virology Laboratory, ILBS	ILBS	2021-11-08
hCoV-19/India/DL-ILBS-110127/2021	betacoronavirus	EPI_ISL_6024854	2021-04-24	Human	27	Female	B.1.617.2	G	Clinical Virology Laboratory, ILBS	ILBS	2021-11-08
hCoV-19/India/DL-ILBS-110132/2021	betacoronavirus	EPI_ISL_6024862	2021-04-24	Human	52	Male	AY.43	GK	Clinical Virology Laboratory, ILBS	ILBS	2021-11-08
hCoV-19/India/DL-ILBS-110137/2021	betacoronavirus	EPI_ISL_6024871	2021-04-24	Human	48	Male	B.1.617.2	GK	Clinical Virology Laboratory, ILBS	ILBS	2021-11-08
hCoV-19/India/DL-ILBS-110154/2021	betacoronavirus	EPI_ISL_6024877	2021-04-24	Human	30	Male	B.1.617.1	G	Clinical Virology Laboratory, ILBS	ILBS	2021-11-08
hCoV-19/India/DL-ILBS-110159/2021	betacoronavirus	EPI_ISL_6024888	2021-04-24	Human	21	Male	B.1.617.2	GK	Clinical Virology Laboratory, ILBS	ILBS	2021-11-08
hCoV-19/India/DL-ILBS-110325/2021	betacoronavirus	EPI_ISL_6024898	2021-04-25	Human	39	Male	B.1.617.2	GK	Clinical Virology Laboratory, ILBS	ILBS	2021-11-08
hCoV-19/India/DL-ILBS-110342/2021	betacoronavirus	EPI_ISL_6024908	2021-04-25	Human	31	Female	B.1.617.2	G	Clinical Virology Laboratory, ILBS	ILBS	2021-11-08
hCoV-19/India/DL-ILBS-110345/2021	betacoronavirus	EPI_ISL_6024911	2021-04-25	Human	20	Male	B.1.617.2	GK	Clinical Virology Laboratory, ILBS	ILBS	2021-11-08
hCoV-19/India/DL-ILBS-110354/2021	betacoronavirus	EPI_ISL_6024918	2021-04-25	Human	29	Male	B.1.617.2	GK	Clinical Virology Laboratory, ILBS	ILBS	2021-11-08
hCoV-19/India/DL-ILBS-110375/2021	betacoronavirus	EPI_ISL_6024923	2021-04-25	Human	56	Male	B.1.617.2	G	Clinical Virology Laboratory, ILBS	ILBS	2021-11-08
hCoV-19/India/DL-ILBS-110383/2021	betacoronavirus	EPI_ISL_6024929	2021-04-25	Human	39	Male	B.1.617.2	GK	Clinical Virology Laboratory, ILBS	ILBS	2021-11-08
hCoV-19/India/DL-ILBS-110386/2021	betacoronavirus	EPI_ISL_6024933	2021-04-25	Human	36	Male	B.1.617.2	GK	Clinical Virology Laboratory, ILBS	ILBS	2021-11-08
hCoV-19/India/DL-ILBS-110388/2021	betacoronavirus	EPI_ISL_6024939	2021-04-25	Human	24	Male	B.1.617.1	G	Clinical Virology Laboratory, ILBS	ILBS	2021-11-08
hCoV-19/India/DL-ILBS-110391/2021	betacoronavirus	EPI_ISL_6024947	2021-04-25	Human	44	Male	B.1.617.2	GK	Clinical Virology Laboratory, ILBS	ILBS	2021-11-08
hCoV-19/India/DL-ILBS-110393/2021	betacoronavirus	EPI_ISL_6024951	2021-04-25	Human	27	Male	B.1.617.2	GK	Clinical Virology Laboratory, ILBS	ILBS	2021-11-08
hCoV-19/India/DL-ILBS-110394/2021	betacoronavirus	EPI_ISL_6024959	2021-04-25	Human	25	Male	B.1.617.2	GK	Clinical Virology Laboratory, ILBS	ILBS	2021-11-08
hCoV-19/India/DL-ILBS-110432/2021	betacoronavirus	EPI_ISL_6024963	2021-04-25	Human	49	Female	B.1.617.1	G	Clinical Virology Laboratory, ILBS	ILBS	2021-11-08
hCoV-19/India/DL-ILBS-110433/2021	betacoronavirus	EPI_ISL_6024969	2021-04-25	Human	36	Male	B.1.617.2	G	Clinical Virology Laboratory, ILBS	ILBS	2021-11-08
hCoV-19/India/DL-ILBS-110768/2021	betacoronavirus	EPI_ISL_6024977	2021-04-26	Human	18	Male	AY.61	GK	Clinical Virology Laboratory, ILBS	ILBS	2021-11-08
hCoV-19/India/DL-ILBS-110776/2021	betacoronavirus	EPI_ISL_6024980	2021-04-26	Human	25	Male	B.1.617.2	GK	Clinical Virology Laboratory, ILBS	ILBS	2021-11-08
hCoV-19/India/DL-ILBS-110779/2021	betacoronavirus	EPI_ISL_6024985	2021-04-26	Human	32	Male	AY.39	G	Clinical Virology Laboratory, ILBS	ILBS	2021-11-08
hCoV-19/India/DL-ILBS-110813/2021	betacoronavirus	EPI_ISL_6024989	2021-04-26	Human	22	Male	AY.61	GK	Clinical Virology Laboratory, ILBS	ILBS	2021-11-08
hCoV-19/India/DL-ILBS-110814/2021	betacoronavirus	EPI_ISL_6024995	2021-04-26	Human	25	Male	AY.61	GK	Clinical Virology Laboratory, ILBS	ILBS	2021-11-08
hCoV-19/India/DL-ILBS-111006/2021	betacoronavirus	EPI_ISL_6025001	2021-04-28	Human	30	Male	B.1.617.2	GK	Clinical Virology Laboratory, ILBS	ILBS	2021-11-08
hCoV-19/India/DL-ILBS-111008/2021	betacoronavirus	EPI_ISL_6025005	2021-04-28	Human	37	Male	AY.102	GK	Clinical Virology Laboratory, ILBS	ILBS	2021-11-08
hCoV-19/India/DL-ILBS-111023/2021	betacoronavirus	EPI_ISL_6025011	2021-04-28	Human	30	Female	B.1.617.2	GK	Clinical Virology Laboratory, ILBS	ILBS	2021-11-08
hCoV-19/India/DL-ILBS-111029/2021	betacoronavirus	EPI_ISL_6025015	2021-04-28	Human	25	Male	B.1.617.2	GK	Clinical Virology Laboratory, ILBS	ILBS	2021-11-08
hCoV-19/India/DL-ILBS-111031/2021	betacoronavirus	EPI_ISL_6025023	2021-04-28	Human	21	Female	B.1.617.2	GK	Clinical Virology Laboratory, ILBS	ILBS	2021-11-08
hCoV-19/India/DL-ILBS-111068/2021	betacoronavirus	EPI_ISL_6025032	2021-04-28	Human	28	Female	AY.61	GK	Clinical Virology Laboratory, ILBS	ILBS	2021-11-08
hCoV-19/India/DL-ILBS-111075/2021	betacoronavirus	EPI_ISL_6025038	2021-04-28	Human	27	Male	B.1.617.2	GK	Clinical Virology Laboratory, ILBS	ILBS	2021-11-08
hCoV-19/India/DL-ILBS-111091/2021	betacoronavirus	EPI_ISL_6025043	2021-04-28	Human	24	Male	B.1.617.1	G	Clinical Virology Laboratory, ILBS	ILBS	2021-11-08
hCoV-19/India/DL-ILBS-111095/2021	betacoronavirus	EPI_ISL_6025050	2021-04-28	Human	51	Male	B.1.617.2	GK	Clinical Virology Laboratory, ILBS	ILBS	2021-11-08
hCoV-19/India/DL-ILBS-111296/2021	betacoronavirus	EPI_ISL_6025052	2021-04-29	Human	23	Male	AY.61	GK	Clinical Virology Laboratory, ILBS	ILBS	2021-11-08
hCoV-19/India/DL-ILBS-111326/2021	betacoronavirus	EPI_ISL_6025059	2021-04-29	Human	24	Male	AY.55	GK	Clinical Virology Laboratory, ILBS	ILBS	2021-11-08
hCoV-19/India/DL-ILBS-111339/2021	betacoronavirus	EPI_ISL_6025069	2021-04-29	Human	44	Female	B.1.617.2	GK	Clinical Virology Laboratory, ILBS	ILBS	2021-11-08
hCoV-19/India/DL-ILBS-111362/2021	betacoronavirus	EPI_ISL_6025079	2021-04-29	Human	32	Male	B.1.617.2	GK	Clinical Virology Laboratory, ILBS	ILBS	2021-11-08
hCoV-19/India/DL-ILBS-111364/2021	betacoronavirus	EPI_ISL_6025087	2021-04-29	Human	39	Female	B.1.617.2	GK	Clinical Virology Laboratory, ILBS	ILBS	2021-11-08
hCoV-19/India/DL-ILBS-111371/2021	betacoronavirus	EPI_ISL_6025091	2021-04-29	Human	30	Female	AY.61	GK	Clinical Virology Laboratory, ILBS	ILBS	2021-11-08
hCoV-19/India/DL-ILBS-111375/2021	betacoronavirus	EPI_ISL_6025100	2021-04-29	Human	52	Male	AY.102	GK	Clinical Virology Laboratory, ILBS	ILBS	2021-11-08
hCoV-19/India/DL-ILBS-111381/2021	betacoronavirus	EPI_ISL_6025108	2021-04-29	Human	35	Female	B.1.617.2	GK	Clinical Virology Laboratory, ILBS	ILBS	2021-11-08
hCoV-19/India/DL-ILBS-111553/2021	betacoronavirus	EPI_ISL_6025118	2021-04-30	Human	28	Male	AY.17	GK	Clinical Virology Laboratory, ILBS	ILBS	2021-11-08
hCoV-19/India/DL-ILBS-111581/2021	betacoronavirus	EPI_ISL_6025121	2021-04-30	Human	56	Female	B.1.617.2	GK	Clinical Virology Laboratory, ILBS	ILBS	2021-11-08
hCoV-19/India/DL-ILBS-111583/2021	betacoronavirus	EPI_ISL_6025125	2021-04-30	Human	26	Male	B.1.617.2	GK	Clinical Virology Laboratory, ILBS	ILBS	2021-11-08
hCoV-19/India/DL-ILBS-111614/2021	betacoronavirus	EPI_ISL_6025138	2021-04-30	Human	45	Male	AY.61	GV	Clinical Virology Laboratory, ILBS	ILBS	2021-11-08
hCoV-19/India/DL-ILBS-111620/2021	betacoronavirus	EPI_ISL_6025148	2021-04-30	Human	22	Male	AY.61	GK	Clinical Virology Laboratory, ILBS	ILBS	2021-11-08
hCoV-19/India/DL-ILBS-111623/2021	betacoronavirus	EPI_ISL_6025155	2021-04-30	Human	29	Female	B.1.617.2	G	Clinical Virology Laboratory, ILBS	ILBS	2021-11-08
hCoV-19/India/DL-ILBS-111644/2021	betacoronavirus	EPI_ISL_6025162	2021-04-30	Human	47	Female	AY.102	GK	Clinical Virology Laboratory, ILBS	ILBS	2021-11-08
hCoV-19/India/DL-ILBS-111653/2021	betacoronavirus	EPI_ISL_6025172	2021-04-30	Human	45	Female	B.1.617.1	G	Clinical Virology Laboratory, ILBS	ILBS	2021-11-08
hCoV-19/India/DL-ILBS-111805/2021	betacoronavirus	EPI_ISL_6025181	2021-05-01	Human	26	Male	AY.17	G	Clinical Virology Laboratory, ILBS	ILBS	2021-11-08
hCoV-19/India/DL-ILBS-111807/2021	betacoronavirus	EPI_ISL_6025190	2021-05-01	Human	46	Male	B.1.617.2	GK	Clinical Virology Laboratory, ILBS	ILBS	2021-11-08
hCoV-19/India/DL-ILBS-111808/2021	betacoronavirus	EPI_ISL_6025194	2021-05-01	Human	23	Female	B.1.617.2	GK	Clinical Virology Laboratory, ILBS	ILBS	2021-11-08
hCoV-19/India/DL-ILBS-111834/2021	betacoronavirus	EPI_ISL_6025203	2021-05-01	Human	21	Male	B.1.617.2	G	Clinical Virology Laboratory, ILBS	ILBS	2021-11-08
hCoV-19/India/DL-ILBS-111859/2021	betacoronavirus	EPI_ISL_6025212	2021-05-01	Human	26	Female	AY.61	GK	Clinical Virology Laboratory, ILBS	ILBS	2021-11-08
hCoV-19/India/DL-ILBS-111869/2021	betacoronavirus	EPI_ISL_6025218	2021-05-01	Human	45	Male	B.1.617.2	GK	Clinical Virology Laboratory, ILBS	ILBS	2021-11-08
hCoV-19/India/DL-ILBS-112223/2021	betacoronavirus	EPI_ISL_6025223	2021-05-03	Human	25	Male	B.1.617.1	G	Clinical Virology Laboratory, ILBS	ILBS	2021-11-08
hCoV-19/India/DL-ILBS-112448/2021	betacoronavirus	EPI_ISL_6025230	2021-05-04	Human	32	Male	B.1.617.2	G	Clinical Virology Laboratory, ILBS	ILBS	2021-11-08
hCoV-19/India/DL-ILBS-112449/2021	betacoronavirus	EPI_ISL_6025241	2021-05-04	Human	29	Male	AY.39	G	Clinical Virology Laboratory, ILBS	ILBS	2021-11-08
hCoV-19/India/DL-ILBS-112464/2021	betacoronavirus	EPI_ISL_6025243	2021-05-04	Human	31	Male	B.1.617.2	GK	Clinical Virology Laboratory, ILBS	ILBS	2021-11-08
hCoV-19/India/DL-ILBS-112475/2021	betacoronavirus	EPI_ISL_6025249	2021-05-04	Human	24	Female	B.1.617.2	GK	Clinical Virology Laboratory, ILBS	ILBS	2021-11-08
hCoV-19/India/DL-ILBS-112507/2021	betacoronavirus	EPI_ISL_6025259	2021-05-04	Human	41	Female	AY.20	G	Clinical Virology Laboratory, ILBS	ILBS	2021-11-08
hCoV-19/India/DL-ILBS-113345/2021	betacoronavirus	EPI_ISL_6025262	2021-05-08	Human	31	Male	B.1.617.2	GK	Clinical Virology Laboratory, ILBS	ILBS	2021-11-08
hCoV-19/India/DL-ILBS-113349/2021	betacoronavirus	EPI_ISL_6025268	2021-05-08	Human	50	Male	B.1.617.2	GK	Clinical Virology Laboratory, ILBS	ILBS	2021-11-08
hCoV-19/India/DL-ILBS-113410/2021	betacoronavirus	EPI_ISL_6025276	2021-05-08	Human	18	Female	B.1.617.2	GK	Clinical Virology Laboratory, ILBS	ILBS	2021-11-08
hCoV-19/India/DL-ILBS-113427/2021	betacoronavirus	EPI_ISL_6025283	2021-05-08	Human	22	Female	B.1.617.2	GK	Clinical Virology Laboratory, ILBS	ILBS	2021-11-08
hCoV-19/India/DL-ILBS-113878/2021	betacoronavirus	EPI_ISL_6025290	2021-05-11	Human	13	Male	B.1.617.2	GK	Clinical Virology Laboratory, ILBS	ILBS	2021-11-08
hCoV-19/India/DL-ILBS-114779/2021	betacoronavirus	EPI_ISL_6025295	2021-05-16	Human	43	Female	B.1.617.2	GK	Clinical Virology Laboratory, ILBS	ILBS	2021-11-08
hCoV-19/India/DL-ILBS-114791/2021	betacoronavirus	EPI_ISL_6025301	2021-05-16	Human	43	Male	B.1.617.2	GK	Clinical Virology Laboratory, ILBS	ILBS	2021-11-08
hCoV-19/India/DL-ILBS-115240/2021	betacoronavirus	EPI_ISL_6025310	2021-05-18	Human	32	Female	AY.17	GK	Clinical Virology Laboratory, ILBS	ILBS	2021-11-08
hCoV-19/India/DL-ILBS-115414/2021	betacoronavirus	EPI_ISL_6025313	2021-05-19	Human	21	Male	AY.83	GK	Clinical Virology Laboratory, ILBS	ILBS	2021-11-08
hCoV-19/India/DL-ILBS-117900/2021	betacoronavirus	EPI_ISL_6025318	2021-06-02	Human	18	Male	AY.45	G	Clinical Virology Laboratory, ILBS	ILBS	2021-11-08
hCoV-19/India/DL-ILBS-124225/2021	betacoronavirus	EPI_ISL_6025474	2021-07-05	Human	48	Male	AY.91	G	Clinical Virology Laboratory, ILBS	ILBS	2021-11-08
hCoV-19/India/DL-ILBS-125830/2021	betacoronavirus	EPI_ISL_6025480	2021-07-10	Human	40	Female	B.1.617.2	GK	Clinical Virology Laboratory, ILBS	ILBS	2021-11-08
hCoV-19/India/DL-ILBS-125869/2021	betacoronavirus	EPI_ISL_6025479	2021-07-12	Human	32	Female	B.1.617.2	G	Clinical Virology Laboratory, ILBS	ILBS	2021-11-08
hCoV-19/India/DL-ILBS-126176/2021	betacoronavirus	EPI_ISL_6025489	2021-07-12	Human	59	Male	B.1.617.2	GK	Clinical Virology Laboratory, ILBS	ILBS	2021-11-08
hCoV-19/India/DL-ILBS-128171/2021	betacoronavirus	EPI_ISL_6025499	2021-07-20	Human	33	Female	B.1.617.2	GK	Clinical Virology Laboratory, ILBS	ILBS	2021-11-08
hCoV-19/India/DL-ILBS-131577/2021	betacoronavirus	EPI_ISL_6025508	2021-08-03	Human	76	Male	AY.33	G	Clinical Virology Laboratory, ILBS	ILBS	2021-11-08
hCoV-19/India/DL-ILBS-131652/2021	betacoronavirus	EPI_ISL_6025512	2021-08-03	Human	61	Male	AY.84	GK	Clinical Virology Laboratory, ILBS	ILBS	2021-11-08
hCoV-19/India/DL-ILBS-114554_1/2021	betacoronavirus	EPI_ISL_6025462	2021-05-15	Human	54	Male	B.1.617.2	GK	Clinical Virology Laboratory, ILBS	ILBS	2021-11-08
hCoV-19/India/DL-ILBS-B_62/2021	betacoronavirus	EPI_ISL_6025322	2021-01-03	Human	4	Male	AY.43	G	Max Super Speciality Hospital	ILBS	2021-11-08
hCoV-19/India/DL-ILBS-B_66/2021	betacoronavirus	EPI_ISL_6025328	2021-01-11	Human	14	Male	AY.43	G	Max Super Speciality Hospital	ILBS	2021-11-08
hCoV-19/India/DL-ILBS-B_67/2021	betacoronavirus	EPI_ISL_6025332	2021-01-13	Human	12	Female	B.1.617.2	GK	Max Super Speciality Hospital	ILBS	2021-11-08
hCoV-19/India/DL-ILBS-B_68/2021	betacoronavirus	EPI_ISL_6025338	2021-01-14	Human	12	Male	B.1.617.2	G	Max Super Speciality Hospital	ILBS	2021-11-08
hCoV-19/India/DL-ILBS-B_69/2021	betacoronavirus	EPI_ISL_6025341	2021-01-15	Human	12	Female	B.1.617.2	GK	Max Super Speciality Hospital	ILBS	2021-11-08
hCoV-19/India/DL-ILBS-B_71/2021	betacoronavirus	EPI_ISL_6025345	2021-01-20	Human	14	Female	B.1.617.2	GK	Max Super Speciality Hospital	ILBS	2021-11-08
hCoV-19/India/DL-ILBS-B_72/2021	betacoronavirus	EPI_ISL_6025352	2021-01-23	Human	14	Male	B.1.617.1	G	Max Super Speciality Hospital	ILBS	2021-11-08
hCoV-19/India/DL-ILBS-B_75/2021	betacoronavirus	EPI_ISL_6025359	2021-01-26	Human	5	Female	B.1.617.2	G	Max Super Speciality Hospital	ILBS	2021-11-08
hCoV-19/India/DL-ILBS-B_76/2021	betacoronavirus	EPI_ISL_6025366	2021-01-27	Human	12	Male	B.1.617.2	GK	Max Super Speciality Hospital	ILBS	2021-11-08
hCoV-19/India/DL-ILBS-B_77/2021	betacoronavirus	EPI_ISL_6025370	2021-01-27	Human	12	Male	AY.43	G	Max Super Speciality Hospital	ILBS	2021-11-08
hCoV-19/India/DL-ILBS-B_78/2021	betacoronavirus	EPI_ISL_6025377	2021-01-27	Human	16	Male	AY.43	G	Max Super Speciality Hospital	ILBS	2021-11-08
hCoV-19/India/DL-ILBS-B_79/2021	betacoronavirus	EPI_ISL_6025382	2021-01-28	Human	15	Male	AY.77	GK	Max Super Speciality Hospital	ILBS	2021-11-08
hCoV-19/India/DL-ILBS-B_81/2021	betacoronavirus	EPI_ISL_6025389	2021-02-05	Human	15	Male	AY.111	G	Max Super Speciality Hospital	ILBS	2021-11-08
hCoV-19/India/DL-ILBS-B_82/2021	betacoronavirus	EPI_ISL_6025393	2021-02-05	Human	6	Male	AY.43	G	Max Super Speciality Hospital	ILBS	2021-11-08
hCoV-19/India/DL-ILBS-B_83/2021	betacoronavirus	EPI_ISL_6025400	2021-02-11	Human	11	Female	AY.43	G	Max Super Speciality Hospital	ILBS	2021-11-08
hCoV-19/India/DL-ILBS-B_84/2021	betacoronavirus	EPI_ISL_6025404	2021-02-12	Human	17	Male	AY.43	G	Max Super Speciality Hospital	ILBS	2021-11-08
hCoV-19/India/DL-ILBS-B_85/2021	betacoronavirus	EPI_ISL_6025411	2021-02-14	Human	12	Male	AY.77	GK	Max Super Speciality Hospital	ILBS	2021-11-08
hCoV-19/India/DL-ILBS-B_86/2021	betacoronavirus	EPI_ISL_6025418	2021-02-14	Human	17	Male	AY.5	G	Max Super Speciality Hospital	ILBS	2021-11-08
hCoV-19/India/DL-ILBS-B_87/2021	betacoronavirus	EPI_ISL_6025426	2021-02-15	Human	15	Female	B.1.617.2	GK	Max Super Speciality Hospital	ILBS	2021-11-08
hCoV-19/India/DL-ILBS-B_89/2021	betacoronavirus	EPI_ISL_6025432	2021-02-20	Human	4	Male	AY.39	G	Max Super Speciality Hospital	ILBS	2021-11-08
hCoV-19/India/DL-ILBS-B_90/2021	betacoronavirus	EPI_ISL_6025438	2021-02-22	Human	4	Female	B.1.617.2	GK	Max Super Speciality Hospital	ILBS	2021-11-08
hCoV-19/India/DL-ILBS-B_91/2021	betacoronavirus	EPI_ISL_6025444	2021-02-23	Human	13	Male	B.1.617.2	GK	Max Super Speciality Hospital	ILBS	2021-11-08
hCoV-19/India/DL-ILBS-B_92/2021	betacoronavirus	EPI_ISL_6025448	2021-02-25	Human	12	Female	B.1.617.2	GK	Max Super Speciality Hospital	ILBS	2021-11-08
hCoV-19/India/DL-ILBS-B_93/2021	betacoronavirus	EPI_ISL_6025454	2021-02-25	Human	14	Male	B.1.617.2	G	Max Super Speciality Hospital	ILBS	2021-11-08
hCoV-19/India/DL-ILBS-B_94/2021	betacoronavirus	EPI_ISL_6025461	2021-02-27	Human	15	Male	AY.43	G	Max Super Speciality Hospital	ILBS	2021-11-08
hCoV-19/India/DL-ILBS-17877/2020	betacoronavirus	EPI_ISL_6097925	2020-06-05	Human	65	Male	None	O	Clinical Virology Laboratory, Institute of Liver and Biliary Sciences	ILBS	2021-11-09
hCoV-19/India/DL-ILBS-19293/2020	betacoronavirus	EPI_ISL_6097916	2020-06-08	Human	1	Male	B.1.36	GH	Clinical Virology Laboratory, Institute of Liver and Biliary Sciences	ILBS	2021-11-09
hCoV-19/India/DL-ILBS-19294/2020	betacoronavirus	EPI_ISL_6097917	2020-06-08	Human	2	Female	B.1.36	GH	Clinical Virology Laboratory, Institute of Liver and Biliary Sciences	ILBS	2021-11-09
hCoV-19/India/DL-ILBS-65379/2020	betacoronavirus	EPI_ISL_6097924	2020-11-03	Human	14	Male	B.1.617.2	G	Clinical Virology Laboratory, Institute of Liver and Biliary Sciences	ILBS	2021-11-09
hCoV-19/India/DL-ILBS-65391/2020	betacoronavirus	EPI_ISL_6097921	2020-11-03	Human	17	Male	None	G	Clinical Virology Laboratory, Institute of Liver and Biliary Sciences	ILBS	2021-11-09
hCoV-19/India/DL-ILBS-65697/2020	betacoronavirus	EPI_ISL_6097929	2020-11-03	Human	28	Male	B.1.1	GR	Clinical Virology Laboratory, Institute of Liver and Biliary Sciences	ILBS	2021-11-09
hCoV-19/India/DL-ILBS-66442/2020	betacoronavirus	EPI_ISL_6097928	2020-11-05	Human	46	Male	B.1.36	GH	Clinical Virology Laboratory, Institute of Liver and Biliary Sciences	ILBS	2021-11-09
hCoV-19/India/DL-ILBS-66452/2020	betacoronavirus	EPI_ISL_6097915	2020-11-05	Human	40	Female	B.1.36	GH	Clinical Virology Laboratory, Institute of Liver and Biliary Sciences	ILBS	2021-11-09
hCoV-19/India/DL-ILBS-67430/2020	betacoronavirus	EPI_ISL_6097922	2020-11-08	Human	6	Male	AY.23	G	Clinical Virology Laboratory, Institute of Liver and Biliary Sciences	ILBS	2021-11-09
hCoV-19/India/DL-ILBS-68548/2020	betacoronavirus	EPI_ISL_6097927	2020-11-09	Human	55	Male	AY.23	G	Clinical Virology Laboratory, Institute of Liver and Biliary Sciences	ILBS	2021-11-09
hCoV-19/India/DL-ILBS-68819/2020	betacoronavirus	EPI_ISL_6097923	2020-11-10	Human	18	Female	None	O	Clinical Virology Laboratory, Institute of Liver and Biliary Sciences	ILBS	2021-11-09
hCoV-19/India/DL-ILBS-74767/2020	betacoronavirus	EPI_ISL_6097931	2020-11-21	Human	57	Male	B.1.1.231	GR	Clinical Virology Laboratory, Institute of Liver and Biliary Sciences	ILBS	2021-11-09
hCoV-19/India/DL-ILBS-75195/2020	betacoronavirus	EPI_ISL_6097918	2020-11-23	Human	2	Male	B.1.36.31	GH	Clinical Virology Laboratory, Institute of Liver and Biliary Sciences	ILBS	2021-11-09
hCoV-19/India/DL-ILBS-78630/2020	betacoronavirus	EPI_ISL_6097919	2020-11-29	Human	13	Female	B.1.617.2	GR	Clinical Virology Laboratory, Institute of Liver and Biliary Sciences	ILBS	2021-11-09
hCoV-19/India/DL-ILBS-79481/2020	betacoronavirus	EPI_ISL_6097920	2020-12-02	Human	15	Female	B.1.617.2	GR	Clinical Virology Laboratory, Institute of Liver and Biliary Sciences	ILBS	2021-11-09
hCoV-19/India/DL-ILBS-105812/2021	betacoronavirus	EPI_ISL_6098079	2021-04-12	Human	45	Female	B.1.617.3	G	Clinical Virology Laboratory, ILBS	ILBS	2021-11-09
hCoV-19/India/DL-ILBS-107050/2021	betacoronavirus	EPI_ISL_6098407	2021-04-16	Human	20	Female	B.1.617.2	GK	Clinical Virology Laboratory, ILBS	ILBS	2021-11-09
hCoV-19/India/DL-ILBS-107304/2021	betacoronavirus	EPI_ISL_6098087	2021-04-17	Human	37	Female	B.1.617.3	G	Clinical Virology Laboratory, ILBS	ILBS	2021-11-09
hCoV-19/India/DL-ILBS-107328/2021	betacoronavirus	EPI_ISL_6098093	2021-04-16	Human	55	Male	B.1.617.3	G	Clinical Virology Laboratory, ILBS	ILBS	2021-11-09
hCoV-19/India/DL-ILBS-108091/2021	betacoronavirus	EPI_ISL_6097926	2021-04-19	Human	15	Female	None	G	Clinical Virology Laboratory, Institute of Liver and Biliary Sciences	ILBS	2021-11-09
hCoV-19/India/DL-ILBS-108935/2021	betacoronavirus	EPI_ISL_6098068	2021-04-21	Human	62	Female	B.1.617.2	GK	Clinical Virology Laboratory, ILBS	ILBS	2021-11-09
hCoV-19/India/DL-ILBS-109002/2021	betacoronavirus	EPI_ISL_6098174	2021-04-21	Human	28	Female	AY.39	G	Clinical Virology Laboratory, ILBS	ILBS	2021-11-09
hCoV-19/India/DL-ILBS-109746/2021	betacoronavirus	EPI_ISL_6098148	2021-04-23	Human	60	Female	AY.75.1	GV	Clinical Virology Laboratory, ILBS	ILBS	2021-11-09
hCoV-19/India/DL-ILBS-109750/2021	betacoronavirus	EPI_ISL_6098305	2021-04-23	Human	54	Male	B.1.617.2	G	Clinical Virology Laboratory, ILBS	ILBS	2021-11-09
hCoV-19/India/DL-ILBS-110049/2021	betacoronavirus	EPI_ISL_6098098	2021-04-24	Human	36	Male	B.1.617.3	G	Clinical Virology Laboratory, ILBS	ILBS	2021-11-09
hCoV-19/India/DL-ILBS-110093/2021	betacoronavirus	EPI_ISL_6098045	2021-04-24	Human	30	Male	B.1.617.2	GK	Clinical Virology Laboratory, ILBS	ILBS	2021-11-09
hCoV-19/India/DL-ILBS-111034/2021	betacoronavirus	EPI_ISL_6098352	2021-04-28	Human	29	Male	B.1.617.3	G	Clinical Virology Laboratory, ILBS	ILBS	2021-11-09
hCoV-19/India/DL-ILBS-111602/2021	betacoronavirus	EPI_ISL_6098166	2021-04-30	Human	27	Female	AY.39	G	Clinical Virology Laboratory, ILBS	ILBS	2021-11-09
hCoV-19/India/DL-ILBS-112520/2021	betacoronavirus	EPI_ISL_6098384	2021-05-04	Human	32	Female	B.1.617.2	GK	Clinical Virology Laboratory, ILBS	ILBS	2021-11-09
hCoV-19/India/DL-ILBS-112876/2021	betacoronavirus	EPI_ISL_6097914	2021-06-05	Human	54	Male	B.1.617.2	GK	Clinical Virology Laboratory, Institute of Liver and Biliary Sciences	ILBS	2021-11-09
hCoV-19/India/DL-ILBS-115345/2021	betacoronavirus	EPI_ISL_6097932	2021-05-19	Human	20	Female	B.1.617.2	G	Clinical Virology Laboratory, Institute of Liver and Biliary Sciences	ILBS	2021-11-09
hCoV-19/India/DL-ILBS-128551/2021	betacoronavirus	EPI_ISL_6098036	2021-07-22	Human	36	Male	AY.44	GK	Clinical Virology Laboratory, ILBS	ILBS	2021-11-09
hCoV-19/India/DL-ILBS-426661/2021	betacoronavirus	EPI_ISL_6097930	2021-07-06	Human	50	Male	AY.52	GK	Clinical Virology Laboratory, Institute of Liver and Biliary Sciences	ILBS	2021-11-09
hCoV-19/India/DL-ILBS-B_63/2021	betacoronavirus	EPI_ISL_6098110	2021-01-06	Human	6	Female	B.1.617.1	G	Max Super Speciality Hospital	ILBS	2021-11-09
hCoV-19/India/DL-ILBS-B_70/2021	betacoronavirus	EPI_ISL_6098120	2021-01-17	Human	7	Female	B.1.617.1	G	Max Super Speciality Hospital	ILBS	2021-11-09
hCoV-19/India/DL-ILBS-B_74/2021	betacoronavirus	EPI_ISL_6098128	2021-01-25	Human	12	Male	B.1.617.1	G	Max Super Speciality Hospital	ILBS	2021-11-09
hCoV-19/India/DL-ILBS-B_80/2021	betacoronavirus	EPI_ISL_6098312	2021-02-04	Human	3	Male	B.1.617.1	G	Max Super Speciality Hospital	ILBS	2021-11-09
hCoV-19/India/DL-ILBS-B_88/2021	betacoronavirus	EPI_ISL_6098322	2021-02-19	Human	13	Female	B.1.617.1	G	Max Super Speciality Hospital	ILBS	2021-11-09
hCoV-19/India/DL-ILBS-100349/2021	betacoronavirus	EPI_ISL_2426146	2021-03-12	Human	65	Male	B.1.617.1	G	Clinical Virology Laboratory, Institute of Liver and Biliary Sciences	ILBS	2021-11-09
hCoV-19/India/DL-ILBS-104102/2021	betacoronavirus	EPI_ISL_2426147	2021-04-05	Human	28	Male	B.1.617.1	G	Clinical Virology Laboratory, Institute of Liver and Biliary Sciences	ILBS	2021-11-09
hCoV-19/India/DL-ILBS-105142/2021	betacoronavirus	EPI_ISL_2426148	2021-04-09	Human	48	Male	B.1.617.2	G	Clinical Virology Laboratory, Institute of Liver and Biliary Sciences	ILBS	2021-11-09
hCoV-19/India/DL-ILBS-105149/2021	betacoronavirus	EPI_ISL_2426149	2021-04-09	Human	24	Female	B.1.617.2	G	Clinical Virology Laboratory, Institute of Liver and Biliary Sciences	ILBS	2021-11-09
hCoV-19/India/DL-ILBS-105345/2021	betacoronavirus	EPI_ISL_2426150	2021-04-10	Human	61	Male	B.1.617.1	G	Clinical Virology Laboratory, Institute of Liver and Biliary Sciences	ILBS	2021-11-09
hCoV-19/India/DL-ILBS-105641/2021	betacoronavirus	EPI_ISL_2426151	2021-04-12	Human	27	Female	B.1.617.2	G	Clinical Virology Laboratory, Institute of Liver and Biliary Sciences	ILBS	2021-11-09
hCoV-19/India/DL-ILBS-105645/2021	betacoronavirus	EPI_ISL_2426152	2021-04-12	Human	45	Male	B.1.617.1	G	Clinical Virology Laboratory, Institute of Liver and Biliary Sciences	ILBS	2021-11-09
hCoV-19/India/DL-ILBS-105659/2021	betacoronavirus	EPI_ISL_2426153	2021-04-12	Human	50	Male	B.1.617.2	G	Clinical Virology Laboratory, Institute of Liver and Biliary Sciences	ILBS	2021-11-09
hCoV-19/India/DL-ILBS-105660/2021	betacoronavirus	EPI_ISL_2426154	2021-04-12	Human	49	Female	B.1.617.2	G	Clinical Virology Laboratory, Institute of Liver and Biliary Sciences	ILBS	2021-11-09
hCoV-19/India/DL-ILBS-106259/2021	betacoronavirus	EPI_ISL_2426155	2021-04-14	Human	67	Male	B.1.617.2	G	Clinical Virology Laboratory, Institute of Liver and Biliary Sciences	ILBS	2021-11-09
hCoV-19/India/DL-ILBS-106262/2021	betacoronavirus	EPI_ISL_2426156	2021-04-14	Human	34	Female	B.1.617.2	G	Clinical Virology Laboratory, Institute of Liver and Biliary Sciences	ILBS	2021-11-09
hCoV-19/India/DL-ILBS-107586/2021	betacoronavirus	EPI_ISL_2426157	2021-04-14	Human	23	Male	B.1.617.1	G	Clinical Virology Laboratory, Institute of Liver and Biliary Sciences	ILBS	2021-11-09
hCoV-19/India/DL-ILBS-107602/2021	betacoronavirus	EPI_ISL_2426158	2021-04-17	Human	38	Female	B.1.617.1	G	Clinical Virology Laboratory, Institute of Liver and Biliary Sciences	ILBS	2021-11-09
hCoV-19/India/DL-ILBS-107632/2021	betacoronavirus	EPI_ISL_2426159	2021-04-17	Human	33	Male	B.1.617.2	G	Clinical Virology Laboratory, Institute of Liver and Biliary Sciences	ILBS	2021-11-09
hCoV-19/India/DL-ILBS-107900/2021	betacoronavirus	EPI_ISL_2426166	2021-04-19	Human	32	Female	B.1.617.2	G	Clinical Virology Laboratory, Institute of Liver and Biliary Sciences	ILBS	2021-11-09
hCoV-19/India/DL-ILBS-108158/2021	betacoronavirus	EPI_ISL_2426170	2021-04-19	Human	25	Female	B.1.617.2	G	Clinical Virology Laboratory, Institute of Liver and Biliary Sciences	ILBS	2021-11-09
hCoV-19/India/DL-ILBS-108796/2021	betacoronavirus	EPI_ISL_2426177	2021-04-22	Human	33	Male	B.1.617.2	G	Clinical Virology Laboratory, Institute of Liver and Biliary Sciences	ILBS	2021-11-09
hCoV-19/India/DL-ILBS-109516/2021	betacoronavirus	EPI_ISL_2426180	2021-04-23	Human	36	Male	B.1.617.2	G	Clinical Virology Laboratory, Institute of Liver and Biliary Sciences	ILBS	2021-11-09
hCoV-19/India/DL-ILBS-109637/2021	betacoronavirus	EPI_ISL_2426181	2021-04-24	Human	42	Male	B.1.1.7	GR	Clinical Virology Laboratory, Institute of Liver and Biliary Sciences	ILBS	2021-11-09
hCoV-19/India/DL-ILBS-109897/2021	betacoronavirus	EPI_ISL_2426183	2021-04-24	Human	33	Female	B.1.617.2	G	Clinical Virology Laboratory, Institute of Liver and Biliary Sciences	ILBS	2021-11-09
hCoV-19/India/DL-ILBS-110197/2021	betacoronavirus	EPI_ISL_2426187	2021-04-25	Human	52	Female	B.1.617.2	G	Clinical Virology Laboratory, Institute of Liver and Biliary Sciences	ILBS	2021-11-09
hCoV-19/India/DL-ILBS-98995/2021	betacoronavirus	EPI_ISL_2424135	2021-05-03	Human	65	Male	B.1.617.1	G	Clinical Virology Laboratory, Institute of Liver and Biliary Sciences	ILBS	2021-11-09
hCoV-19/India/DL-ILBS-99157/2021	betacoronavirus	EPI_ISL_2426145	2021-06-03	Human	33	Male	B.1.617.1	G	Clinical Virology Laboratory, Institute of Liver and Biliary Sciences	ILBS	2021-11-09
hCoV-19/India/DL-ILBS-108144/2021	betacoronavirus	EPI_ISL_9489426	2021-04-19	Human	27	Male	B.1.617.2	G	Clinical Virology Laboratory, Institute of Liver and Biliary Sciences	ILBS	2022-02-05
hCoV-19/India/DL-ILBS-129463/2021	betacoronavirus	EPI_ISL_9489427	2021-07-26	Human	36	Male	AY.4	GK	Clinical Virology Laboratory, Institute of Liver and Biliary Sciences	ILBS	2022-02-05
