# Supplementary material for: SARS-CoV-2 Lineage Tracking, and Evolving Trends Seen during Three Consecutive Peaks of Infection in Delhi, India: a Clinico-Genomic Study
Source: Microbiol Spectr. 2022 Mar 21;10(2):e02729-21. doi: 10.1128/spectrum.02729-21 (PMC9045110; doi:10.1128/spectrum.02729-21)
Supplement: SUPPLEMENTAL FILE 5 — Supplemental material. Download SPECTRUM02729-21_Supp_5_seq16.xlsx, XLSX file, 0.01 MB [file spectrum02729-21_supp_5_seq16.xlsx]

## Sheet: Sheet1
Diversity of lineages detected during different peaks in Delhi
Lineages detected (PANGO nomenclature)	Peak1	Peak2	Pre-Peak3	Peak3	Post-Peak3	Total
AY.12	0	0	3	22	1	26
AY.4	0	0	13	32	4	49
AY.6	0	0	0	6	0	6
B.1	6	6	0	0	0	12
B.1.1	12	10	0	0	0	22
B.1.1.216	4	9	1	0	0	14
B.1.1.306	0	3	1	0	0	4
B.1.1.7	0	0	1	14	0	15
B.1.316	0	3	0	0	0	3
B.1.36	67	23	0	0	0	90
B.1.36.10	0	1	0	0	0	1
B.1.36.18	2	0	0	0	0	2
B.1.36.2	1	0	0	0	0	1
B.1.36.29	0	1	0	0	0	1
B.1.36.8	2	0	0	0	0	2
B.1.393	1	0	0	0	0	1
B.1.441	0	4	0	0	0	4
B.1.456	0	1	1	0	0	2
B.1.465	0	1	0	0	0	1
B.1.468	1	0	0	0	0	1
B.1.580	1	0	0	0	0	1
B.1.609	1	0	0	1	0	2
B.1.617.1	0	0	10	48	0	58
B.1.617.2	0	20	11	251	6	288
B.1.617.3	0	0	0	5	0	5
B.1.9.5	0	1	0	0	0	1
