# Supplementary material for: SARS-CoV-2 Lineage Tracking, and Evolving Trends Seen during Three Consecutive Peaks of Infection in Delhi, India: a Clinico-Genomic Study
Source: Microbiol Spectr. 2022 Mar 21;10(2):e02729-21. doi: 10.1128/spectrum.02729-21 (PMC9045110; doi:10.1128/spectrum.02729-21)
Supplement: SUPPLEMENTAL FILE 6 — Supplemental material. Download SPECTRUM02729-21_Supp_6_seq17.xlsx, XLSX file, 0.01 MB [file spectrum02729-21_supp_6_seq17.xlsx]

## Sheet: Sheet1
Genomic region	Extragenic	Insertion frameshift	SNP	Silent SNP	Deletion	SNP stop	Insertion	Deletion frameshift	Insertion stop
5'UTR	966	0	0	0	0	0	0	0	0
NSP1	0	0	23	34	17	0	0	0	0
NSP2	0	0	423	306	2	0	0	0	0
NSP3	0	0	1046	1014	1	0	1	0	0
NSP4	0	4	555	203	0	0	1	2	0
NSP5	0	0	30	20	0	0	0	0	0
NSP6	0	1	645	160	17	0	2	1	0
NSP7	0	0	7	13	0	0	0	0	0
NSP8	0	0	29	12	0	0	0	0	0
NSP9	0	0	19	226	0	0	0	0	0
NSP10	0	0	5	14	0	0	0	0	0
NSP12a	0	1	0	2	0	0	0	0	0
NSP12b	0	0	1064	145	0	0	0	0	0
NSP13	0	0	522	57	0	0	0	0	0
NSP14	0	0	231	177	0	0	0	0	0
NSP15	0	0	277	202	0	1	0	0	0
NSP16	0	1	31	69	0	0	0	0	0
S	0	0	3122	407	380	0	2	0	1
ORF3a	0	0	728	35	3	1	0	13	0
E	0	1	14	4	0	0	0	0	0
M	0	0	435	194	0	0	0	0	0
ORF6	0	1	50	7	0	2	0	0	0
ORF7a	0	0	802	18	0	3	0	5	0
ORF7b	0	0	129	4	0	5	0	4	0
ORF8	0	0	100	32	350	26	0	8	0
N	0	0	1830	56	1	0	0	0	0
ORF10	0	0	21	4	0	0	0	0	0
3'UTR	939	0	0	0	0	0	0	0	0
